# Supplementary material for: Targeting hypoxic exosomal IGFBP2 overcomes CD47-mediated immune evasion in glioblastoma
Source: Cell Death Dis. 2026 Jan 31;17(1):192. doi: 10.1038/s41419-026-08430-9 (PMC12876975; doi:10.1038/s41419-026-08430-9)
Supplement: Supplementary file 6 — Table S4. Mass spectrometry results of the potential proteins that bind to IGFBP2. [file 41419_2026_8430_MOESM6_ESM.xlsx]

## Sheet: IGFBP2
Protein.Accessions	Gene.Name	Protein.Description	Length	Molecular Weight[KDa]	Isoelectric.Point	Coverage	# Peptides	# PSMs	# Unique Peptides	# AAs	Score Sequest HT: Sequest HT	# Peptides (by Search Engine): Sequest HT	Gene Symbol	# Razor Peptides	IGFBP2	Gene.Ontology.(GO)	Gene.Ontology.(cellular.component)	Gene.Ontology.(molecular.function)	Gene.Ontology.(biological.process)	GeneID	InterPro	KEGG_pathway_id	KEGG_pathway_level1	KEGG_pathway_level2	KEGG_pathway_description	Localizations
Q15149	PLEC	Plectin OS=Homo sapiens OX=9606 GN=PLEC PE=1 SV=3	4684	531.5	5.96	21	97	216	97	4684	303.31	97	PLEC	0	100	axon [GO:0030424]; brush border [GO:0005903]; costamere [GO:0043034]; cytoplasm [GO:0005737]; cytosol [GO:0005829]; dendrite [GO:0030425]; extracellular exosome [GO:0070062]; focal adhesion [GO:0005925]; hemidesmosome [GO:0030056]; intermediate filament [GO:0005882]; intermediate filament cytoskeleton [GO:0045111]; mitochondrial outer membrane [GO:0005741]; myelin sheath [GO:0043209]; perinuclear…	axon [GO:0030424]; brush border [GO:0005903]; costamere [GO:0043034]; cytoplasm [GO:0005737]; cytosol [GO:0005829]; dendrite [GO:0030425]; extracellular exosome [GO:0070062]; focal adhesion [GO:0005925]; hemidesmosome [GO:0030056]; intermediate filament [GO:0005882]; intermediate filament cytoskeleton [GO:0045111]; mitochondrial outer membrane [GO:0005741]; myelin sheath [GO:0043209]; perinuclear…	actin filament binding [GO:0051015]; ankyrin binding [GO:0030506]; cadherin binding [GO:0045296]; dystroglycan binding [GO:0002162]; protein self-association [GO:0043621]; RNA binding [GO:0003723]; structural constituent of cytoskeleton [GO:0005200]; structural constituent of muscle [GO:0008307]	actomyosin contractile ring assembly actin filament organization [GO:2000689]; adherens junction organization [GO:0034332]; cardiac muscle cell development [GO:0055013]; cell morphogenesis [GO:0000902]; cellular response to extracellular stimulus [GO:0031668]; cellular response to fluid shear stress [GO:0071498]; cellular response to hydrostatic pressure [GO:0071464]; cellular response to mechani…	hsa:5339;	IPR001589;IPR001715;IPR036872;IPR041615;IPR041573;IPR049538;IPR043197;IPR035915;IPR005326;IPR001101;IPR001452;IPR018159;IPR036388;	hsa04820	Cellular Processes	Cell motility	Cytoskeleton in muscle cells	Cytoplasm
P35579	MYH9	Myosin-9 OS=Homo sapiens OX=9606 GN=MYH9 PE=1 SV=4	1960	226.4	5.6	37	72	353	57	1960	420.06	72	MYH9	14	100	actin cytoskeleton [GO:0015629]; actomyosin [GO:0042641]; actomyosin contractile ring [GO:0005826]; adherens junction [GO:0005912]; brush border [GO:0005903]; cell leading edge [GO:0031252]; cleavage furrow [GO:0032154]; cortical granule [GO:0060473]; cytoplasm [GO:0005737]; cytoplasmic side of plasma membrane [GO:0009898]; cytosol [GO:0005829]; extracellular exosome [GO:0070062]; focal adhesion …	actin cytoskeleton [GO:0015629]; actomyosin [GO:0042641]; actomyosin contractile ring [GO:0005826]; adherens junction [GO:0005912]; brush border [GO:0005903]; cell leading edge [GO:0031252]; cleavage furrow [GO:0032154]; cortical granule [GO:0060473]; cytoplasm [GO:0005737]; cytoplasmic side of plasma membrane [GO:0009898]; cytosol [GO:0005829]; extracellular exosome [GO:0070062]; focal adhesion …	actin binding [GO:0003779]; actin filament binding [GO:0051015]; ADP binding [GO:0043531]; ATP binding [GO:0005524]; cadherin binding [GO:0045296]; calmodulin binding [GO:0005516]; cytoskeletal motor activity [GO:0003774]; identical protein binding [GO:0042802]; integrin binding [GO:0005178]; microfilament motor activity [GO:0000146]; protein domain specific binding [GO:0019904]; protein homodime…	actin cytoskeleton organization [GO:0030036]; actin filament-based movement [GO:0030048]; actomyosin structure organization [GO:0031032]; angiogenesis [GO:0001525]; blood vessel endothelial cell migration [GO:0043534]; cortical granule exocytosis [GO:0060471]; cytokinetic process [GO:0032506]; endodermal cell differentiation [GO:0035987]; establishment of meiotic spindle localization [GO:0051295]…	hsa:4627;	IPR000048;IPR036961;IPR001609;IPR004009;IPR008989;IPR002928;IPR027417;IPR036305;	hsa04530;hsa04814;hsa04820;hsa04810;hsa04270;hsa05130	Cellular Processes;Cellular Processes;Cellular Processes;Cellular Processes;Organismal Systems;Human Diseases	Cellular community - eukaryotes;Cell motility;Cell motility;Cell motility;Circulatory system;Infectious disease: bacterial	Tight junction;Motor proteins;Cytoskeleton in muscle cells;Regulation of actin cytoskeleton;Vascular smooth muscle contraction;Pathogenic Escherichia coli infection	Cytoplasm
Q09666	AHNAK	Neuroblast differentiation-associated protein AHNAK OS=Homo sapiens OX=9606 GN=AHNAK PE=1 SV=2	5890	628.7	6.15	24	65	174	65	5890	202.21	65	AHNAK	0	100	actin cytoskeleton [GO:0015629]; cell-cell contact zone [GO:0044291]; costamere [GO:0043034]; cytoplasm [GO:0005737]; cytosol [GO:0005829]; extracellular exosome [GO:0070062]; focal adhesion [GO:0005925]; lysosomal membrane [GO:0005765]; membrane [GO:0016020]; nucleus [GO:0005634]; plasma membrane [GO:0005886]; plasma membrane protein complex [GO:0098797]; sarcolemma [GO:0042383]; T-tubule [GO:00…	actin cytoskeleton [GO:0015629]; cell-cell contact zone [GO:0044291]; costamere [GO:0043034]; cytoplasm [GO:0005737]; cytosol [GO:0005829]; extracellular exosome [GO:0070062]; focal adhesion [GO:0005925]; lysosomal membrane [GO:0005765]; membrane [GO:0016020]; nucleus [GO:0005634]; plasma membrane [GO:0005886]; plasma membrane protein complex [GO:0098797]; sarcolemma [GO:0042383]; T-tubule [GO:00…	cadherin binding [GO:0045296]; identical protein binding [GO:0042802]; RNA binding [GO:0003723]; S100 protein binding [GO:0044548]; structural molecule activity conferring elasticity [GO:0097493]	positive regulation of plasma membrane repair [GO:1905686]; regulation of RNA splicing [GO:0043484]; regulation of voltage-gated calcium channel activity [GO:1901385]	hsa:79026;	IPR001478;IPR036034;	hsa05132	Human Diseases	Infectious disease: bacterial	Salmonella infection	Cytoplasm
P08670	VIM	Vimentin OS=Homo sapiens OX=9606 GN=VIM PE=1 SV=4	466	53.6	5.12	67	34	485	31	466	732.61	34	VIM	3	100	axon [GO:0030424]; cell leading edge [GO:0031252]; cytoplasm [GO:0005737]; cytoskeleton [GO:0005856]; cytosol [GO:0005829]; extracellular exosome [GO:0070062]; focal adhesion [GO:0005925]; intermediate filament [GO:0005882]; intermediate filament cytoskeleton [GO:0045111]; microtubule organizing center [GO:0005815]; nuclear matrix [GO:0016363]; peroxisome [GO:0005777]; phagocytic vesicle [GO:0045…	axon [GO:0030424]; cell leading edge [GO:0031252]; cytoplasm [GO:0005737]; cytoskeleton [GO:0005856]; cytosol [GO:0005829]; extracellular exosome [GO:0070062]; focal adhesion [GO:0005925]; intermediate filament [GO:0005882]; intermediate filament cytoskeleton [GO:0045111]; microtubule organizing center [GO:0005815]; nuclear matrix [GO:0016363]; peroxisome [GO:0005777]; phagocytic vesicle [GO:0045…	double-stranded RNA binding [GO:0003725]; identical protein binding [GO:0042802]; keratin filament binding [GO:1990254]; molecular adaptor activity [GO:0060090]; protein domain specific binding [GO:0019904]; scaffold protein binding [GO:0097110]; structural constituent of cytoskeleton [GO:0005200]; structural constituent of eye lens [GO:0005212]	astrocyte development [GO:0014002]; Bergmann glial cell differentiation [GO:0060020]; cellular response to lipopolysaccharide [GO:0071222]; cellular response to muramyl dipeptide [GO:0071225]; cellular response to type II interferon [GO:0071346]; intermediate filament organization [GO:0045109]; lens fiber cell development [GO:0070307]; negative regulation of neuron projection development [GO:0010…	hsa:7431;	IPR018039;IPR039008;IPR006821;	hsa04820;hsa05206;hsa05169	Cellular Processes;Human Diseases;Human Diseases	Cell motility;Cancer: overview;Infectious disease: viral	Cytoskeleton in muscle cells;MicroRNAs in cancer;Epstein-Barr virus infection	Cytoplasm
P02545	LMNA	Prelamin-A/C OS=Homo sapiens OX=9606 GN=LMNA PE=1 SV=1	664	74.1	7.02	51	31	112	30	664	142.82	31	LMNA	1	100	cytosol [GO:0005829]; intermediate filament [GO:0005882]; lamin filament [GO:0005638]; nuclear envelope [GO:0005635]; nuclear lamina [GO:0005652]; nuclear matrix [GO:0016363]; nuclear membrane [GO:0031965]; nuclear speck [GO:0016607]; nucleoplasm [GO:0005654]; nucleus [GO:0005634]; perinuclear region of cytoplasm [GO:0048471]; site of double-strand break [GO:0035861]; identical protein binding [G…	cytosol [GO:0005829]; intermediate filament [GO:0005882]; lamin filament [GO:0005638]; nuclear envelope [GO:0005635]; nuclear lamina [GO:0005652]; nuclear matrix [GO:0016363]; nuclear membrane [GO:0031965]; nuclear speck [GO:0016607]; nucleoplasm [GO:0005654]; nucleus [GO:0005634]; perinuclear region of cytoplasm [GO:0048471]; site of double-strand break [GO:0035861]	identical protein binding [GO:0042802]; structural constituent of cytoskeleton [GO:0005200]; structural constituent of nuclear lamina [GO:0160123]; structural molecule activity [GO:0005198]	cellular response to hypoxia [GO:0071456]; cellular senescence [GO:0090398]; DNA double-strand break attachment to nuclear envelope [GO:1990683]; establishment or maintenance of microtubule cytoskeleton polarity [GO:0030951]; heterochromatin formation [GO:0031507]; muscle organ development [GO:0007517]; negative regulation of cardiac muscle hypertrophy in response to stress [GO:1903243]; negative…	hsa:4000;	IPR018039;IPR039008;IPR001322;IPR036415;	hsa04210;hsa04820;hsa05410;hsa05412;hsa05414	Cellular Processes;Cellular Processes;Human Diseases;Human Diseases;Human Diseases	Cell growth and death;Cell motility;Cardiovascular disease;Cardiovascular disease;Cardiovascular disease	Apoptosis;Cytoskeleton in muscle cells;Hypertrophic cardiomyopathy;Arrhythmogenic right ventricular cardiomyopathy;Dilated cardiomyopathy	Cytoplasm
P78527	PRKDC	DNA-dependent protein kinase catalytic subunit OS=Homo sapiens OX=9606 GN=PRKDC PE=1 SV=3	4128	468.8	7.12	10	43	103	43	4128	110.57	43	PRKDC	0	100	chromatin [GO:0000785]; chromosome, telomeric region [GO:0000781]; cytosol [GO:0005829]; DNA-dependent protein kinase complex [GO:0070418]; DNA-dependent protein kinase-DNA ligase 4 complex [GO:0005958]; membrane [GO:0016020]; nonhomologous end joining complex [GO:0070419]; nucleolus [GO:0005730]; nucleoplasm [GO:0005654]; nucleus [GO:0005634]; protein-containing complex [GO:0032991]; protein-DNA…	chromatin [GO:0000785]; chromosome, telomeric region [GO:0000781]; cytosol [GO:0005829]; DNA-dependent protein kinase complex [GO:0070418]; DNA-dependent protein kinase-DNA ligase 4 complex [GO:0005958]; membrane [GO:0016020]; nonhomologous end joining complex [GO:0070419]; nucleolus [GO:0005730]; nucleoplasm [GO:0005654]; nucleus [GO:0005634]; protein-containing complex [GO:0032991]; protein-DNA…	ATP binding [GO:0005524]; DNA-dependent protein kinase activity [GO:0004677]; double-stranded DNA binding [GO:0003690]; enzyme binding [GO:0019899]; histone H2AXS139 kinase activity [GO:0035979]; protein domain specific binding [GO:0019904]; protein kinase activity [GO:0004672]; protein serine kinase activity [GO:0106310]; protein serine/threonine kinase activity [GO:0004674]; RNA binding [GO:000…	activation of innate immune response [GO:0002218]; B cell lineage commitment [GO:0002326]; brain development [GO:0007420]; cellular response to insulin stimulus [GO:0032869]; DNA damage response [GO:0006974]; double-strand break repair [GO:0006302]; double-strand break repair via alternative nonhomologous end joining [GO:0097681]; double-strand break repair via nonhomologous end joining [GO:00063…	hsa:5591;	IPR011989;IPR016024;IPR037706;IPR046804;IPR046803;IPR012582;IPR045581;IPR003152;IPR011009;IPR000403;IPR036940;IPR018936;IPR003151;IPR014009;	hsa03450;hsa04110	Genetic Information Processing;Cellular Processes	Replication and repair;Cell growth and death	Non-homologous end-joining;Cell cycle	Nucleus
P60709	ACTB	Actin, cytoplasmic 1 OS=Homo sapiens OX=9606 GN=ACTB PE=1 SV=1	375	41.7	5.48	41	13	253	1	375	380.82	13	ACTB	15	100	actin cytoskeleton [GO:0015629]; actin filament [GO:0005884]; adherens junction [GO:0005912]; apical junction complex [GO:0043296]; axon [GO:0030424]; bBAF complex [GO:0140092]; blood microparticle [GO:0072562]; brahma complex [GO:0035060]; brush border [GO:0005903]; calyx of Held [GO:0044305]; cell-cell junction [GO:0005911]; chromatin [GO:0000785]; cortical cytoskeleton [GO:0030863]; cytoplasm …	actin cytoskeleton [GO:0015629]; actin filament [GO:0005884]; adherens junction [GO:0005912]; apical junction complex [GO:0043296]; axon [GO:0030424]; bBAF complex [GO:0140092]; blood microparticle [GO:0072562]; brahma complex [GO:0035060]; brush border [GO:0005903]; calyx of Held [GO:0044305]; cell-cell junction [GO:0005911]; chromatin [GO:0000785]; cortical cytoskeleton [GO:0030863]; cytoplasm …	ATP binding [GO:0005524]; ATP hydrolysis activity [GO:0016887]; identical protein binding [GO:0042802]; kinesin binding [GO:0019894]; nitric-oxide synthase binding [GO:0050998]; protein kinase binding [GO:0019901]; structural constituent of cytoskeleton [GO:0005200]; structural constituent of postsynaptic actin cytoskeleton [GO:0098973]; Tat protein binding [GO:0030957]; tau protein binding [GO:0…	adherens junction assembly [GO:0034333]; apical protein localization [GO:0045176]; axonogenesis [GO:0007409]; cell motility [GO:0048870]; cellular response to cytochalasin B [GO:0072749]; chromatin remodeling [GO:0006338]; establishment or maintenance of cell polarity [GO:0007163]; maintenance of blood-brain barrier [GO:0035633]; morphogenesis of a polarized epithelium [GO:0001738]; negative regu…	hsa:60;	IPR004000;IPR020902;IPR004001;IPR043129;	hsa03082;hsa04015;hsa04390;hsa04145;hsa04210;hsa04510;hsa04520;hsa04530;hsa04814;hsa04820;hsa04810;hsa04611;hsa04613;hsa04670;hsa04921;hsa04919;hsa04971;hsa04714;hsa05205;hsa05225;hsa05164;hsa05110;hsa05130;hsa05132;hsa05131;hsa05135;hsa05100;hsa05014;hsa05418;hsa05410;hsa05412;hsa05414;hsa05416	Genetic Information Processing;Environmental Information Processing;Environmental Information Processing;Cellular Processes;Cellular Processes;Cellular Processes;Cellular Processes;Cellular Processes;Cellular Processes;Cellular Processes;Cellular Processes;Organismal Systems;Organismal Systems;Organismal Systems;Organismal Systems;Organismal Systems;Organismal Systems;Organismal Systems;Human Dis…	Chromosome;Signal transduction;Signal transduction;Transport and catabolism;Cell growth and death;Cellular community - eukaryotes;Cellular community - eukaryotes;Cellular community - eukaryotes;Cell motility;Cell motility;Cell motility;Immune system;Immune system;Immune system;Endocrine system;Endocrine system;Digestive system;Environmental adaptation;Cancer: overview;Cancer: specific types;Infec…	ATP-dependent chromatin remodeling;Rap1 signaling pathway;Hippo signaling pathway;Phagosome;Apoptosis;Focal adhesion;Adherens junction;Tight junction;Motor proteins;Cytoskeleton in muscle cells;Regulation of actin cytoskeleton;Platelet activation;Neutrophil extracellular trap formation;Leukocyte transendothelial migration;Oxytocin signaling pathway;Thyroid hormone signaling pathway;Gastric acid s…	Cytoplasm
P21333	FLNA	Filamin-A OS=Homo sapiens OX=9606 GN=FLNA PE=1 SV=4	2647	280.6	6.06	14	32	84	28	2647	96.75	32	FLNA	4	100	actin cytoskeleton [GO:0015629]; actin filament [GO:0005884]; actin filament bundle [GO:0032432]; apical dendrite [GO:0097440]; axonal growth cone [GO:0044295]; brush border [GO:0005903]; cell-cell junction [GO:0005911]; cortical cytoskeleton [GO:0030863]; cytoplasm [GO:0005737]; cytosol [GO:0005829]; dendritic shaft [GO:0043198]; extracellular exosome [GO:0070062]; extracellular region [GO:00055…	actin cytoskeleton [GO:0015629]; actin filament [GO:0005884]; actin filament bundle [GO:0032432]; apical dendrite [GO:0097440]; axonal growth cone [GO:0044295]; brush border [GO:0005903]; cell-cell junction [GO:0005911]; cortical cytoskeleton [GO:0030863]; cytoplasm [GO:0005737]; cytosol [GO:0005829]; dendritic shaft [GO:0043198]; extracellular exosome [GO:0070062]; extracellular region [GO:00055…	actin filament binding [GO:0051015]; cadherin binding [GO:0045296]; DNA-binding transcription factor binding [GO:0140297]; Fc-gamma receptor I complex binding [GO:0034988]; G protein-coupled receptor binding [GO:0001664]; GTPase binding [GO:0051020]; kinase binding [GO:0019900]; potassium channel regulator activity [GO:0015459]; protein homodimerization activity [GO:0042803]; protein kinase C bin…	actin crosslink formation [GO:0051764]; actin cytoskeleton organization [GO:0030036]; adenylate cyclase-inhibiting dopamine receptor signaling pathway [GO:0007195]; angiogenesis [GO:0001525]; blood coagulation, intrinsic pathway [GO:0007597]; blood vessel remodeling [GO:0001974]; cell-cell junction organization [GO:0045216]; cerebral cortex development [GO:0021987]; cilium assembly [GO:0060271]; …	hsa:2316;	IPR001589;IPR001715;IPR036872;IPR044801;IPR017868;IPR001298;IPR013783;IPR014756;	hsa04010;hsa04510;hsa05205;hsa05132	Environmental Information Processing;Cellular Processes;Human Diseases;Human Diseases	Signal transduction;Cellular community - eukaryotes;Cancer: overview;Infectious disease: bacterial	MAPK signaling pathway;Focal adhesion;Proteoglycans in cancer;Salmonella infection	Cytoplasm
P63261	ACTG1	Actin, cytoplasmic 2 OS=Homo sapiens OX=9606 GN=ACTG1 PE=1 SV=1	375	41.8	5.48	41	13	248	1	375	373.56	13	ACTG1	0		actin filament [GO:0005884]; apical junction complex [GO:0043296]; axon [GO:0030424]; basal body patch [GO:0120220]; blood microparticle [GO:0072562]; calyx of Held [GO:0044305]; cell-cell junction [GO:0005911]; cytoplasm [GO:0005737]; cytoskeleton [GO:0005856]; cytosol [GO:0005829]; dense body [GO:0097433]; extracellular exosome [GO:0070062]; extracellular space [GO:0005615]; filamentous actin […	actin filament [GO:0005884]; apical junction complex [GO:0043296]; axon [GO:0030424]; basal body patch [GO:0120220]; blood microparticle [GO:0072562]; calyx of Held [GO:0044305]; cell-cell junction [GO:0005911]; cytoplasm [GO:0005737]; cytoskeleton [GO:0005856]; cytosol [GO:0005829]; dense body [GO:0097433]; extracellular exosome [GO:0070062]; extracellular space [GO:0005615]; filamentous actin […	ATP binding [GO:0005524]; hydrolase activity [GO:0016787]; identical protein binding [GO:0042802]; profilin binding [GO:0005522]; protein kinase binding [GO:0019901]; structural constituent of cytoskeleton [GO:0005200]; structural constituent of postsynaptic actin cytoskeleton [GO:0098973]; ubiquitin protein ligase binding [GO:0031625]	angiogenesis [GO:0001525]; axonogenesis [GO:0007409]; cell motility [GO:0048870]; cellular response to type II interferon [GO:0071346]; maintenance of blood-brain barrier [GO:0035633]; morphogenesis of a polarized epithelium [GO:0001738]; platelet aggregation [GO:0070527]; positive regulation of cell migration [GO:0030335]; positive regulation of gene expression [GO:0010628]; positive regulation …	hsa:71;	IPR004000;IPR020902;IPR004001;IPR043129;	hsa03082;hsa04015;hsa04390;hsa04145;hsa04210;hsa04510;hsa04520;hsa04530;hsa04814;hsa04820;hsa04810;hsa04611;hsa04613;hsa04670;hsa04921;hsa04919;hsa04971;hsa04714;hsa05205;hsa05225;hsa05164;hsa05110;hsa05130;hsa05132;hsa05131;hsa05135;hsa05100;hsa05014;hsa05418;hsa05410;hsa05412;hsa05414;hsa05416	Genetic Information Processing;Environmental Information Processing;Environmental Information Processing;Cellular Processes;Cellular Processes;Cellular Processes;Cellular Processes;Cellular Processes;Cellular Processes;Cellular Processes;Cellular Processes;Organismal Systems;Organismal Systems;Organismal Systems;Organismal Systems;Organismal Systems;Organismal Systems;Organismal Systems;Human Dis…	Chromosome;Signal transduction;Signal transduction;Transport and catabolism;Cell growth and death;Cellular community - eukaryotes;Cellular community - eukaryotes;Cellular community - eukaryotes;Cell motility;Cell motility;Cell motility;Immune system;Immune system;Immune system;Endocrine system;Endocrine system;Digestive system;Environmental adaptation;Cancer: overview;Cancer: specific types;Infec…	ATP-dependent chromatin remodeling;Rap1 signaling pathway;Hippo signaling pathway;Phagosome;Apoptosis;Focal adhesion;Adherens junction;Tight junction;Motor proteins;Cytoskeleton in muscle cells;Regulation of actin cytoskeleton;Platelet activation;Neutrophil extracellular trap formation;Leukocyte transendothelial migration;Oxytocin signaling pathway;Thyroid hormone signaling pathway;Gastric acid s…	Cytoplasm
Q14204	DYNC1H1	Cytoplasmic dynein 1 heavy chain 1 OS=Homo sapiens OX=9606 GN=DYNC1H1 PE=1 SV=5	4646	532.1	6.4	8	36	65	36	4646	80.5	36	DYNC1H1	0	100	axon cytoplasm [GO:1904115]; axonemal dynein complex [GO:0005858]; azurophil granule lumen [GO:0035578]; cell cortex [GO:0005938]; centrosome [GO:0005813]; cytoplasmic dynein complex [GO:0005868]; cytoplasmic microtubule [GO:0005881]; cytosol [GO:0005829]; dynein complex [GO:0030286]; extracellular exosome [GO:0070062]; extracellular region [GO:0005576]; filopodium [GO:0030175]; membrane [GO:0016…	axon cytoplasm [GO:1904115]; axonemal dynein complex [GO:0005858]; azurophil granule lumen [GO:0035578]; cell cortex [GO:0005938]; centrosome [GO:0005813]; cytoplasmic dynein complex [GO:0005868]; cytoplasmic microtubule [GO:0005881]; cytosol [GO:0005829]; dynein complex [GO:0030286]; extracellular exosome [GO:0070062]; extracellular region [GO:0005576]; filopodium [GO:0030175]; membrane [GO:0016…	ATP binding [GO:0005524]; ATP hydrolysis activity [GO:0016887]; dynein intermediate chain binding [GO:0045505]; dynein light intermediate chain binding [GO:0051959]; minus-end-directed microtubule motor activity [GO:0008569]; RNA binding [GO:0003723]	cell division [GO:0051301]; cytoplasmic microtubule organization [GO:0031122]; establishment of spindle localization [GO:0051293]; mitotic spindle organization [GO:0007052]; nuclear migration [GO:0007097]; P-body assembly [GO:0033962]; positive regulation of cold-induced thermogenesis [GO:0120162]; positive regulation of intracellular transport [GO:0032388]; positive regulation of spindle assembl…	hsa:1778;	IPR003593;IPR035699;IPR035706;IPR041658;IPR042219;IPR026983;IPR042222;IPR043157;IPR041466;IPR041228;IPR043160;IPR024743;IPR024317;IPR004273;IPR013602;IPR013594;IPR042228;IPR027417;	hsa04145;hsa04814;hsa04962;hsa05132	Cellular Processes;Cellular Processes;Organismal Systems;Human Diseases	Transport and catabolism;Cell motility;Excretory system;Infectious disease: bacterial	Phagosome;Motor proteins;Vasopressin-regulated water reabsorption;Salmonella infection	Cytoplasm
P07900	HSP90AA1	Heat shock protein HSP 90-alpha OS=Homo sapiens OX=9606 GN=HSP90AA1 PE=1 SV=5	732	84.6	5.02	31	23	83	9	732	71.79	23	HSP90AA1	1	100	apical plasma membrane [GO:0016324]; axonal growth cone [GO:0044295]; basolateral plasma membrane [GO:0016323]; brush border membrane [GO:0031526]; cell surface [GO:0009986]; collagen-containing extracellular matrix [GO:0062023]; cytoplasm [GO:0005737]; cytosol [GO:0005829]; dendritic growth cone [GO:0044294]; endocytic vesicle lumen [GO:0071682]; extracellular exosome [GO:0070062]; extracellular…	apical plasma membrane [GO:0016324]; axonal growth cone [GO:0044295]; basolateral plasma membrane [GO:0016323]; brush border membrane [GO:0031526]; cell surface [GO:0009986]; collagen-containing extracellular matrix [GO:0062023]; cytoplasm [GO:0005737]; cytosol [GO:0005829]; dendritic growth cone [GO:0044294]; endocytic vesicle lumen [GO:0071682]; extracellular exosome [GO:0070062]; extracellular…	ATP binding [GO:0005524]; ATP hydrolysis activity [GO:0016887]; ATP-dependent protein folding chaperone [GO:0140662]; CTP binding [GO:0002135]; dATP binding [GO:0032564]; disordered domain specific binding [GO:0097718]; DNA polymerase binding [GO:0070182]; GTP binding [GO:0005525]; GTPase binding [GO:0051020]; histone deacetylase binding [GO:0042826]; identical protein binding [GO:0042802]; MHC c…	activation of innate immune response [GO:0002218]; cardiac muscle cell apoptotic process [GO:0010659]; cellular response to heat [GO:0034605]; cellular response to virus [GO:0098586]; chaperone-mediated autophagy [GO:0061684]; chaperone-mediated protein complex assembly [GO:0051131]; mitochondrial transport [GO:0006839]; neuron migration [GO:0001764]; positive regulation of cardiac muscle contrac…	hsa:3320;	IPR003594;IPR036890;IPR019805;IPR037196;IPR001404;IPR020575;IPR020568;	hsa04141;hsa04151;hsa04217;hsa04621;hsa04612;hsa04659;hsa04657;hsa04915;hsa04914;hsa05200;hsa05207;hsa05215;hsa05132;hsa05417;hsa05418	Genetic Information Processing;Environmental Information Processing;Cellular Processes;Organismal Systems;Organismal Systems;Organismal Systems;Organismal Systems;Organismal Systems;Organismal Systems;Human Diseases;Human Diseases;Human Diseases;Human Diseases;Human Diseases;Human Diseases	Folding, sorting and degradation;Signal transduction;Cell growth and death;Immune system;Immune system;Immune system;Immune system;Endocrine system;Endocrine system;Cancer: overview;Cancer: overview;Cancer: specific types;Infectious disease: bacterial;Cardiovascular disease;Cardiovascular disease	Protein processing in endoplasmic reticulum;PI3K-Akt signaling pathway;Necroptosis;NOD-like receptor signaling pathway;Antigen processing and presentation;Th17 cell differentiation;IL-17 signaling pathway;Estrogen signaling pathway;Progesterone-mediated oocyte maturation;Pathways in cancer;Chemical carcinogenesis - receptor activation;Prostate cancer;Salmonella infection;Lipid and atherosclerosis…	Cytoplasm
P49327	FASN	Fatty acid synthase OS=Homo sapiens OX=9606 GN=FASN PE=1 SV=3	2511	273.3	6.44	13	31	64	31	2511	87.87	31	FASN	0	100	cytoplasm [GO:0005737]; cytosol [GO:0005829]; extracellular exosome [GO:0070062]; glycogen granule [GO:0042587]; Golgi apparatus [GO:0005794]; melanosome [GO:0042470]; membrane [GO:0016020]; plasma membrane [GO:0005886]; (3R)-3-hydroxybutanoyl-[acyl-carrier-protein] hydratase activity [GO:0047450]; (3R)-3-hydroxydecanoyl-[acyl-carrier-protein] dehydratase activity [GO:0008693]; (3R)-3-hydroxymyri…	cytoplasm [GO:0005737]; cytosol [GO:0005829]; extracellular exosome [GO:0070062]; glycogen granule [GO:0042587]; Golgi apparatus [GO:0005794]; melanosome [GO:0042470]; membrane [GO:0016020]; plasma membrane [GO:0005886]	(3R)-3-hydroxybutanoyl-[acyl-carrier-protein] hydratase activity [GO:0047450]; (3R)-3-hydroxydecanoyl-[acyl-carrier-protein] dehydratase activity [GO:0008693]; (3R)-3-hydroxymyristoyl-[acyl-carrier-protein] dehydratase activity [GO:0008659]; (3R)-3-hydroxyoctanoyl-[acyl-carrier-protein] dehydratase activity [GO:0047451]; (3R)-3-hydroxypalmitoyl-[acyl-carrier-protein] dehydratase activity [GO:0004…	cellular response to interleukin-4 [GO:0071353]; establishment of endothelial intestinal barrier [GO:0090557]; ether lipid biosynthetic process [GO:0008611]; fatty acid biosynthetic process [GO:0006633]; fatty acid metabolic process [GO:0006631]; glandular epithelial cell development [GO:0002068]; inflammatory response [GO:0006954]; mammary gland development [GO:0030879]; modulation by host of vi…	hsa:2194;	IPR029058;IPR001227;IPR036736;IPR014043;IPR016035;IPR013149;IPR049391;IPR011032;IPR018201;IPR014031;IPR014030;IPR016036;IPR013217;IPR036291;IPR032821;IPR020841;IPR042104;IPR020807;IPR049552;IPR020843;IPR013968;IPR049900;IPR020806;IPR009081;IPR006162;IPR029063;IPR001031;IPR016039;	hsa00061;hsa04152;hsa04910;hsa04936	Metabolism;Environmental Information Processing;Organismal Systems;Human Diseases	Lipid metabolism;Signal transduction;Endocrine system;Endocrine and metabolic disease	Fatty acid biosynthesis;AMPK signaling pathway;Insulin signaling pathway;Alcoholic liver disease	Cytoplasm
Q14315	FLNC	Filamin-C OS=Homo sapiens OX=9606 GN=FLNC PE=1 SV=3	2725	290.8	5.97	12	28	47	24	2725	57.29	28	FLNC	1	100	costamere [GO:0043034]; cytoplasm [GO:0005737]; cytoskeleton [GO:0005856]; cytosol [GO:0005829]; focal adhesion [GO:0005925]; intercellular bridge [GO:0045171]; plasma membrane [GO:0005886]; sarcolemma [GO:0042383]; sarcoplasm [GO:0016528]; Z disc [GO:0030018]; actin filament binding [GO:0051015]; ankyrin binding [GO:0030506]; cytoskeletal protein binding [GO:0008092]; identical protein binding […	costamere [GO:0043034]; cytoplasm [GO:0005737]; cytoskeleton [GO:0005856]; cytosol [GO:0005829]; focal adhesion [GO:0005925]; intercellular bridge [GO:0045171]; plasma membrane [GO:0005886]; sarcolemma [GO:0042383]; sarcoplasm [GO:0016528]; Z disc [GO:0030018]	actin filament binding [GO:0051015]; ankyrin binding [GO:0030506]; cytoskeletal protein binding [GO:0008092]; identical protein binding [GO:0042802]	sarcomere organization [GO:0045214]	hsa:2318;	IPR001589;IPR001715;IPR036872;IPR044801;IPR017868;IPR001298;IPR013783;IPR014756;	hsa04820	Cellular Processes	Cell motility	Cytoskeleton in muscle cells	Cytoplasm
P04264	KRT1	Keratin, type II cytoskeletal 1 OS=Homo sapiens OX=9606 GN=KRT1 PE=1 SV=6	644	66	8.12	35	21	113	17	644	145.96	21	KRT1	1	100	blood microparticle [GO:0072562]; collagen-containing extracellular matrix [GO:0062023]; cornified envelope [GO:0001533]; cytoplasm [GO:0005737]; cytoskeleton [GO:0005856]; cytosol [GO:0005829]; extracellular exosome [GO:0070062]; extracellular region [GO:0005576]; extracellular space [GO:0005615]; ficolin-1-rich granule lumen [GO:1904813]; keratin filament [GO:0045095]; membrane [GO:0016020]; nu…	blood microparticle [GO:0072562]; collagen-containing extracellular matrix [GO:0062023]; cornified envelope [GO:0001533]; cytoplasm [GO:0005737]; cytoskeleton [GO:0005856]; cytosol [GO:0005829]; extracellular exosome [GO:0070062]; extracellular region [GO:0005576]; extracellular space [GO:0005615]; ficolin-1-rich granule lumen [GO:1904813]; keratin filament [GO:0045095]; membrane [GO:0016020]; nu…	carbohydrate binding [GO:0030246]; protein heterodimerization activity [GO:0046982]; signaling receptor activity [GO:0038023]; structural constituent of skin epidermis [GO:0030280]	complement activation, lectin pathway [GO:0001867]; establishment of skin barrier [GO:0061436]; fibrinolysis [GO:0042730]; intermediate filament organization [GO:0045109]; keratinization [GO:0031424]; negative regulation of inflammatory response [GO:0050728]; peptide cross-linking [GO:0018149]; protein heterotetramerization [GO:0051290]; regulation of angiogenesis [GO:0045765]; response to oxidat…	hsa:3848;	IPR018039;IPR039008;IPR032449;IPR032444;IPR003054;					Cytoplasm
P08238	HSP90AB1	Heat shock protein HSP 90-beta OS=Homo sapiens OX=9606 GN=HSP90AB1 PE=1 SV=4	724	83.2	5.03	31	23	99	9	724	100.62	23	HSP90AB1	13	100	aryl hydrocarbon receptor complex [GO:0034751]; axonal growth cone [GO:0044295]; cell surface [GO:0009986]; cytoplasm [GO:0005737]; cytosol [GO:0005829]; dendritic growth cone [GO:0044294]; dynein axonemal particle [GO:0120293]; extracellular exosome [GO:0070062]; extracellular region [GO:0005576]; ficolin-1-rich granule lumen [GO:1904813]; HSP90-CDC37 chaperone complex [GO:1990565]; melanosome […	aryl hydrocarbon receptor complex [GO:0034751]; axonal growth cone [GO:0044295]; cell surface [GO:0009986]; cytoplasm [GO:0005737]; cytosol [GO:0005829]; dendritic growth cone [GO:0044294]; dynein axonemal particle [GO:0120293]; extracellular exosome [GO:0070062]; extracellular region [GO:0005576]; ficolin-1-rich granule lumen [GO:1904813]; HSP90-CDC37 chaperone complex [GO:1990565]; melanosome […	ATP binding [GO:0005524]; ATP hydrolysis activity [GO:0016887]; ATP-dependent protein binding [GO:0043008]; ATP-dependent protein folding chaperone [GO:0140662]; cadherin binding [GO:0045296]; disordered domain specific binding [GO:0097718]; DNA polymerase binding [GO:0070182]; double-stranded RNA binding [GO:0003725]; heat shock protein binding [GO:0031072]; histone deacetylase binding [GO:00428…	cellular response to heat [GO:0034605]; cellular response to interleukin-4 [GO:0071353]; chaperone-mediated protein complex assembly [GO:0051131]; negative regulation of apoptotic process [GO:0043066]; negative regulation of proteasomal protein catabolic process [GO:1901799]; negative regulation of proteasomal ubiquitin-dependent protein catabolic process [GO:0032435]; negative regulation of prot…	hsa:3326;	IPR003594;IPR036890;IPR019805;IPR037196;IPR001404;IPR020575;IPR020568;	hsa04141;hsa04151;hsa04217;hsa04621;hsa04612;hsa04659;hsa04657;hsa04915;hsa04914;hsa05200;hsa05207;hsa05215;hsa05132;hsa05417;hsa05418	Genetic Information Processing;Environmental Information Processing;Cellular Processes;Organismal Systems;Organismal Systems;Organismal Systems;Organismal Systems;Organismal Systems;Organismal Systems;Human Diseases;Human Diseases;Human Diseases;Human Diseases;Human Diseases;Human Diseases	Folding, sorting and degradation;Signal transduction;Cell growth and death;Immune system;Immune system;Immune system;Immune system;Endocrine system;Endocrine system;Cancer: overview;Cancer: overview;Cancer: specific types;Infectious disease: bacterial;Cardiovascular disease;Cardiovascular disease	Protein processing in endoplasmic reticulum;PI3K-Akt signaling pathway;Necroptosis;NOD-like receptor signaling pathway;Antigen processing and presentation;Th17 cell differentiation;IL-17 signaling pathway;Estrogen signaling pathway;Progesterone-mediated oocyte maturation;Pathways in cancer;Chemical carcinogenesis - receptor activation;Prostate cancer;Salmonella infection;Lipid and atherosclerosis…	Cytoplasm
P35908	KRT2	Keratin, type II cytoskeletal 2 epidermal OS=Homo sapiens OX=9606 GN=KRT2 PE=1 SV=2	639	65.4	8	35	21	76	15	639	110.18	21	KRT2	6	100	cornified envelope [GO:0001533]; cytoplasm [GO:0005737]; cytosol [GO:0005829]; extracellular exosome [GO:0070062]; extracellular space [GO:0005615]; intermediate filament [GO:0005882]; keratin filament [GO:0045095]; membrane [GO:0016020]; nucleus [GO:0005634]; cytoskeletal protein binding [GO:0008092]; structural constituent of cytoskeleton [GO:0005200]; structural constituent of skin epidermis […	cornified envelope [GO:0001533]; cytoplasm [GO:0005737]; cytosol [GO:0005829]; extracellular exosome [GO:0070062]; extracellular space [GO:0005615]; intermediate filament [GO:0005882]; keratin filament [GO:0045095]; membrane [GO:0016020]; nucleus [GO:0005634]	cytoskeletal protein binding [GO:0008092]; structural constituent of cytoskeleton [GO:0005200]; structural constituent of skin epidermis [GO:0030280]	epidermis development [GO:0008544]; intermediate filament organization [GO:0045109]; keratinization [GO:0031424]; keratinocyte activation [GO:0032980]; keratinocyte development [GO:0003334]; keratinocyte migration [GO:0051546]; keratinocyte proliferation [GO:0043616]; peptide cross-linking [GO:0018149]; positive regulation of epidermis development [GO:0045684]	hsa:3849;	IPR018039;IPR039008;IPR032444;IPR003054;					Cytoplasm
P13645	KRT10	Keratin, type I cytoskeletal 10 OS=Homo sapiens OX=9606 GN=KRT10 PE=1 SV=6	584	58.8	5.21	33	17	84	14	584	150.64	17	KRT10	4	100	cell surface [GO:0009986]; cornified envelope [GO:0001533]; cytoplasm [GO:0005737]; cytoskeleton [GO:0005856]; cytosol [GO:0005829]; extracellular exosome [GO:0070062]; extracellular space [GO:0005615]; intermediate filament [GO:0005882]; keratin filament [GO:0045095]; membrane [GO:0016020]; nucleus [GO:0005634]; protein heterodimerization activity [GO:0046982]; structural constituent of skin epi…	cell surface [GO:0009986]; cornified envelope [GO:0001533]; cytoplasm [GO:0005737]; cytoskeleton [GO:0005856]; cytosol [GO:0005829]; extracellular exosome [GO:0070062]; extracellular space [GO:0005615]; intermediate filament [GO:0005882]; keratin filament [GO:0045095]; membrane [GO:0016020]; nucleus [GO:0005634]	protein heterodimerization activity [GO:0046982]; structural constituent of skin epidermis [GO:0030280]	epidermis development [GO:0008544]; epithelial cell differentiation [GO:0030855]; intermediate filament organization [GO:0045109]; keratinocyte differentiation [GO:0030216]; peptide cross-linking [GO:0018149]; positive regulation of epidermis development [GO:0045684]; protein heterotetramerization [GO:0051290]	hsa:3858;	IPR018039;IPR039008;IPR002957;	hsa04915;hsa05150	Organismal Systems;Human Diseases	Endocrine system;Infectious disease: bacterial	Estrogen signaling pathway;Staphylococcus aureus infection	Cytoplasm
P14618	PKM	Pyruvate kinase PKM OS=Homo sapiens OX=9606 GN=PKM PE=1 SV=4	531	57.9	7.84	31	17	86	17	531	132.26	17	PKM	0	100	cilium [GO:0005929]; collagen-containing extracellular matrix [GO:0062023]; cytoplasm [GO:0005737]; cytosol [GO:0005829]; extracellular exosome [GO:0070062]; extracellular region [GO:0005576]; extracellular vesicle [GO:1903561]; ficolin-1-rich granule lumen [GO:1904813]; mitochondrion [GO:0005739]; nucleus [GO:0005634]; rough endoplasmic reticulum [GO:0005791]; secretory granule lumen [GO:0034774…	cilium [GO:0005929]; collagen-containing extracellular matrix [GO:0062023]; cytoplasm [GO:0005737]; cytosol [GO:0005829]; extracellular exosome [GO:0070062]; extracellular region [GO:0005576]; extracellular vesicle [GO:1903561]; ficolin-1-rich granule lumen [GO:1904813]; mitochondrion [GO:0005739]; nucleus [GO:0005634]; rough endoplasmic reticulum [GO:0005791]; secretory granule lumen [GO:0034774…	ATP binding [GO:0005524]; cadherin binding [GO:0045296]; histone H3T11 kinase activity [GO:0035402]; magnesium ion binding [GO:0000287]; MHC class II protein complex binding [GO:0023026]; mRNA binding [GO:0003729]; potassium ion binding [GO:0030955]; protein homodimerization activity [GO:0042803]; protein tyrosine kinase activity [GO:0004713]; pyruvate kinase activity [GO:0004743]; RNA binding [G…	canonical glycolysis [GO:0061621]; cellular response to insulin stimulus [GO:0032869]; glycolytic process [GO:0006096]; phosphorylation [GO:0016310]; positive regulation of cytoplasmic translation [GO:2000767]; positive regulation of sprouting angiogenesis [GO:1903672]; positive regulation of transcription by RNA polymerase II [GO:0045944]; programmed cell death [GO:0012501]	hsa:5315;	IPR001697;IPR015813;IPR040442;IPR011037;IPR018209;IPR015793;IPR015795;IPR036918;IPR015806;	hsa00010;hsa00620;hsa04922;hsa05203;hsa05230;hsa05165;hsa04930	Metabolism;Metabolism;Organismal Systems;Human Diseases;Human Diseases;Human Diseases;Human Diseases	Carbohydrate metabolism;Carbohydrate metabolism;Endocrine system;Cancer: overview;Cancer: overview;Infectious disease: viral;Endocrine and metabolic disease	Glycolysis / Gluconeogenesis;Pyruvate metabolism;Glucagon signaling pathway;Viral carcinogenesis;Central carbon metabolism in cancer;Human papillomavirus infection;Type II diabetes mellitus	Cytoplasm
P11142	HSPA8	Heat shock cognate 71 kDa protein OS=Homo sapiens OX=9606 GN=HSPA8 PE=1 SV=1	646	70.9	5.52	30	17	75	12	646	108.69	17	HSPA8	5	100	autophagosome [GO:0005776]; blood microparticle [GO:0072562]; cell surface [GO:0009986]; clathrin-sculpted gamma-aminobutyric acid transport vesicle membrane [GO:0061202]; cytoplasm [GO:0005737]; cytosol [GO:0005829]; dendritic shaft [GO:0043198]; dendritic spine [GO:0043197]; extracellular exosome [GO:0070062]; extracellular region [GO:0005576]; extracellular space [GO:0005615]; ficolin-1-rich g…	autophagosome [GO:0005776]; blood microparticle [GO:0072562]; cell surface [GO:0009986]; clathrin-sculpted gamma-aminobutyric acid transport vesicle membrane [GO:0061202]; cytoplasm [GO:0005737]; cytosol [GO:0005829]; dendritic shaft [GO:0043198]; dendritic spine [GO:0043197]; extracellular exosome [GO:0070062]; extracellular region [GO:0005576]; extracellular space [GO:0005615]; ficolin-1-rich g…	A1 adenosine receptor binding [GO:0031686]; ADP binding [GO:0043531]; ATP binding [GO:0005524]; ATP hydrolysis activity [GO:0016887]; ATP-dependent protein disaggregase activity [GO:0140545]; ATP-dependent protein folding chaperone [GO:0140662]; C3HC4-type RING finger domain binding [GO:0055131]; cadherin binding [GO:0045296]; clathrin-uncoating ATPase activity [GO:1990833]; enzyme binding [GO:00…	ATP metabolic process [GO:0046034]; cellular response to cadmium ion [GO:0071276]; cellular response to heat [GO:0034605]; cellular response to hydrogen peroxide [GO:0070301]; cellular response to starvation [GO:0009267]; cellular response to steroid hormone stimulus [GO:0071383]; cerebellum development [GO:0021549]; chaperone cofactor-dependent protein refolding [GO:0051085]; chaperone-mediated …	hsa:3312;	IPR043129;IPR018181;IPR029048;IPR029047;IPR013126;	hsa03040;hsa04141;hsa04010;hsa04144;hsa04612;hsa04915;hsa04213;hsa05162;hsa05134;hsa05145;hsa05020;hsa05417	Genetic Information Processing;Genetic Information Processing;Environmental Information Processing;Cellular Processes;Organismal Systems;Organismal Systems;Organismal Systems;Human Diseases;Human Diseases;Human Diseases;Human Diseases;Human Diseases	Transcription;Folding, sorting and degradation;Signal transduction;Transport and catabolism;Immune system;Endocrine system;Aging;Infectious disease: viral;Infectious disease: bacterial;Infectious disease: parasitic;Neurodegenerative disease;Cardiovascular disease	Spliceosome;Protein processing in endoplasmic reticulum;MAPK signaling pathway;Endocytosis;Antigen processing and presentation;Estrogen signaling pathway;Longevity regulating pathway - multiple species;Measles;Legionellosis;Toxoplasmosis;Prion disease;Lipid and atherosclerosis	Cytoplasm
P48681	NES	Nestin OS=Homo sapiens OX=9606 GN=NES PE=1 SV=2	1621	177.3	4.36	14	22	51	22	1621	66.39	22	NES	0	100	cytoplasm [GO:0005737]; intermediate filament [GO:0005882]; intermediate filament cytoskeleton [GO:0045111]; CCR5 chemokine receptor binding [GO:0031730]; intermediate filament binding [GO:0019215]; brain development [GO:0007420]; cell projection morphogenesis [GO:0048858]; central nervous system development [GO:0007417]; embryonic camera-type eye development [GO:0031076]; G2/M transition of mito…	cytoplasm [GO:0005737]; intermediate filament [GO:0005882]; intermediate filament cytoskeleton [GO:0045111]	CCR5 chemokine receptor binding [GO:0031730]; intermediate filament binding [GO:0019215]	brain development [GO:0007420]; cell projection morphogenesis [GO:0048858]; central nervous system development [GO:0007417]; embryonic camera-type eye development [GO:0031076]; G2/M transition of mitotic cell cycle [GO:0000086]; negative regulation of catalytic activity [GO:0043086]; negative regulation of neuron apoptotic process [GO:0043524]; negative regulation of protein binding [GO:0032091];…	hsa:10763;	IPR018039;IPR039008;IPR031211;					Cytoplasm
P18206	VCL	Vinculin OS=Homo sapiens OX=9606 GN=VCL PE=1 SV=4	1134	123.7	5.66	19	20	44	20	1134	71.17	20	VCL	0	100	adherens junction [GO:0005912]; brush border [GO:0005903]; cell projection [GO:0042995]; cell-cell contact zone [GO:0044291]; cell-cell junction [GO:0005911]; cell-substrate junction [GO:0030055]; costamere [GO:0043034]; cytoplasm [GO:0005737]; cytoskeleton [GO:0005856]; cytosol [GO:0005829]; extracellular exosome [GO:0070062]; extracellular region [GO:0005576]; extracellular vesicle [GO:1903561]…	adherens junction [GO:0005912]; brush border [GO:0005903]; cell projection [GO:0042995]; cell-cell contact zone [GO:0044291]; cell-cell junction [GO:0005911]; cell-substrate junction [GO:0030055]; costamere [GO:0043034]; cytoplasm [GO:0005737]; cytoskeleton [GO:0005856]; cytosol [GO:0005829]; extracellular exosome [GO:0070062]; extracellular region [GO:0005576]; extracellular vesicle [GO:1903561]…	actin binding [GO:0003779]; alpha-catenin binding [GO:0045294]; beta-catenin binding [GO:0008013]; cadherin binding [GO:0045296]; dystroglycan binding [GO:0002162]; molecular adaptor activity [GO:0060090]; structural molecule activity [GO:0005198]; ubiquitin protein ligase binding [GO:0031625]	adherens junction assembly [GO:0034333]; apical junction assembly [GO:0043297]; axon extension [GO:0048675]; cell adhesion [GO:0007155]; cell-matrix adhesion [GO:0007160]; epithelial cell-cell adhesion [GO:0090136]; lamellipodium assembly [GO:0030032]; maintenance of blood-brain barrier [GO:0035633]; morphogenesis of an epithelium [GO:0002009]; negative regulation of cell migration [GO:0030336]; …	hsa:7414;	IPR036723;IPR017997;IPR006077;IPR000633;	hsa04510;hsa04520;hsa04820;hsa04810;hsa04670;hsa05131;hsa05100;hsa05146	Cellular Processes;Cellular Processes;Cellular Processes;Cellular Processes;Organismal Systems;Human Diseases;Human Diseases;Human Diseases	Cellular community - eukaryotes;Cellular community - eukaryotes;Cell motility;Cell motility;Immune system;Infectious disease: bacterial;Infectious disease: bacterial;Infectious disease: parasitic	Focal adhesion;Adherens junction;Cytoskeleton in muscle cells;Regulation of actin cytoskeleton;Leukocyte transendothelial migration;Shigellosis;Bacterial invasion of epithelial cells;Amoebiasis	Cytoplasm
P06733	ENO1	Alpha-enolase OS=Homo sapiens OX=9606 GN=ENO1 PE=1 SV=2	434	47.1	7.39	35	14	68	12	434	87.39	14	ENO1	2	100	cell cortex [GO:0005938]; cell surface [GO:0009986]; cytoplasm [GO:0005737]; cytosol [GO:0005829]; extracellular exosome [GO:0070062]; extracellular space [GO:0005615]; M band [GO:0031430]; membrane [GO:0016020]; nuclear outer membrane [GO:0005640]; nucleus [GO:0005634]; phosphopyruvate hydratase complex [GO:0000015]; plasma membrane [GO:0005886]; cadherin binding [GO:0045296]; DNA-binding transc…	cell cortex [GO:0005938]; cell surface [GO:0009986]; cytoplasm [GO:0005737]; cytosol [GO:0005829]; extracellular exosome [GO:0070062]; extracellular space [GO:0005615]; M band [GO:0031430]; membrane [GO:0016020]; nuclear outer membrane [GO:0005640]; nucleus [GO:0005634]; phosphopyruvate hydratase complex [GO:0000015]; plasma membrane [GO:0005886]	cadherin binding [GO:0045296]; DNA-binding transcription repressor activity, RNA polymerase II-specific [GO:0001227]; GTPase binding [GO:0051020]; magnesium ion binding [GO:0000287]; phosphopyruvate hydratase activity [GO:0004634]; protein homodimerization activity [GO:0042803]; RNA binding [GO:0003723]; RNA polymerase II transcription regulatory region sequence-specific DNA binding [GO:0000977];…	canonical glycolysis [GO:0061621]; gluconeogenesis [GO:0006094]; glycolytic process [GO:0006096]; negative regulation of cell growth [GO:0030308]; negative regulation of DNA-templated transcription [GO:0045892]; negative regulation of hypoxia-induced intrinsic apoptotic signaling pathway [GO:1903298]; negative regulation of transcription by RNA polymerase II [GO:0000122]; positive regulation of A…	hsa:2023;	IPR000941;IPR036849;IPR029017;IPR020810;IPR020809;IPR020811;	hsa00010;hsa03018;hsa04066;hsa04820	Metabolism;Genetic Information Processing;Environmental Information Processing;Cellular Processes	Carbohydrate metabolism;Folding, sorting and degradation;Signal transduction;Cell motility	Glycolysis / Gluconeogenesis;RNA degradation;HIF-1 signaling pathway;Cytoskeleton in muscle cells	Cytoplasm
Q8IVF2	AHNAK2	Protein AHNAK2 OS=Homo sapiens OX=9606 GN=AHNAK2 PE=1 SV=2	5795	616.2	5.36	6	22	37	22	5795	30.79	22	AHNAK2	0	100	costamere [GO:0043034]; cytoplasm [GO:0005737]; cytosol [GO:0005829]; nucleus [GO:0005634]; plasma membrane [GO:0005886]; sarcolemma [GO:0042383]; T-tubule [GO:0030315]; regulation of RNA splicing [GO:0043484]	costamere [GO:0043034]; cytoplasm [GO:0005737]; cytosol [GO:0005829]; nucleus [GO:0005634]; plasma membrane [GO:0005886]; sarcolemma [GO:0042383]; T-tubule [GO:0030315]		regulation of RNA splicing [GO:0043484]	hsa:113146;	IPR001478;IPR036034;	hsa05132	Human Diseases	Infectious disease: bacterial	Salmonella infection	Cytoplasm
O43707	ACTN4	Alpha-actinin-4 OS=Homo sapiens OX=9606 GN=ACTN4 PE=1 SV=2	911	104.8	5.44	21	16	35	11	911	49.09	16	ACTN4	5	100	actin cytoskeleton [GO:0015629]; cell junction [GO:0030054]; cell projection [GO:0042995]; cortical actin cytoskeleton [GO:0030864]; cytoplasm [GO:0005737]; extracellular exosome [GO:0070062]; extracellular region [GO:0005576]; extracellular space [GO:0005615]; focal adhesion [GO:0005925]; nucleus [GO:0005634]; perinuclear region of cytoplasm [GO:0048471]; plasma membrane [GO:0005886]; platelet a…	actin cytoskeleton [GO:0015629]; cell junction [GO:0030054]; cell projection [GO:0042995]; cortical actin cytoskeleton [GO:0030864]; cytoplasm [GO:0005737]; extracellular exosome [GO:0070062]; extracellular region [GO:0005576]; extracellular space [GO:0005615]; focal adhesion [GO:0005925]; nucleus [GO:0005634]; perinuclear region of cytoplasm [GO:0048471]; plasma membrane [GO:0005886]; platelet a…	actin binding [GO:0003779]; actin filament binding [GO:0051015]; calcium ion binding [GO:0005509]; chromatin DNA binding [GO:0031490]; integrin binding [GO:0005178]; nuclear receptor binding [GO:0016922]; nuclear receptor coactivator activity [GO:0030374]; nuclear retinoic acid receptor binding [GO:0042974]; nucleoside binding [GO:0001882]; protein homodimerization activity [GO:0042803]; RNA bind…	actin cytoskeleton organization [GO:0030036]; muscle cell development [GO:0055001]; negative regulation of substrate adhesion-dependent cell spreading [GO:1900025]; peroxisome proliferator activated receptor signaling pathway [GO:0035357]; positive regulation of cell migration [GO:0030335]; positive regulation of non-canonical NF-kappaB signal transduction [GO:1901224]; positive regulation of sod…	hsa:81;	IPR001589;IPR001715;IPR036872;IPR011992;IPR014837;IPR018247;IPR002048;IPR018159;IPR002017;	hsa04510;hsa04520;hsa04530;hsa04810;hsa04670;hsa05203;hsa05131;hsa05146;hsa05322	Cellular Processes;Cellular Processes;Cellular Processes;Cellular Processes;Organismal Systems;Human Diseases;Human Diseases;Human Diseases;Human Diseases	Cellular community - eukaryotes;Cellular community - eukaryotes;Cellular community - eukaryotes;Cell motility;Immune system;Cancer: overview;Infectious disease: bacterial;Infectious disease: parasitic;Immune disease	Focal adhesion;Adherens junction;Tight junction;Regulation of actin cytoskeleton;Leukocyte transendothelial migration;Viral carcinogenesis;Shigellosis;Amoebiasis;Systemic lupus erythematosus	Cytoplasm
Q01082	SPTBN1	Spectrin beta chain, non-erythrocytic 1 OS=Homo sapiens OX=9606 GN=SPTBN1 PE=1 SV=2	2364	274.4	5.57	9	19	39	19	2364	53.63	19	SPTBN1	0	100	axolemma [GO:0030673]; cell junction [GO:0030054]; cell projection [GO:0042995]; cortical actin cytoskeleton [GO:0030864]; cuticular plate [GO:0032437]; cytoplasm [GO:0005737]; cytosol [GO:0005829]; extracellular exosome [GO:0070062]; glutamatergic synapse [GO:0098978]; M band [GO:0031430]; nucleolus [GO:0005730]; plasma membrane [GO:0005886]; postsynaptic density [GO:0014069]; spectrin [GO:00080…	axolemma [GO:0030673]; cell junction [GO:0030054]; cell projection [GO:0042995]; cortical actin cytoskeleton [GO:0030864]; cuticular plate [GO:0032437]; cytoplasm [GO:0005737]; cytosol [GO:0005829]; extracellular exosome [GO:0070062]; glutamatergic synapse [GO:0098978]; M band [GO:0031430]; nucleolus [GO:0005730]; plasma membrane [GO:0005886]; postsynaptic density [GO:0014069]; spectrin [GO:00080…	actin binding [GO:0003779]; actin filament binding [GO:0051015]; ankyrin binding [GO:0030506]; cadherin binding [GO:0045296]; calmodulin binding [GO:0005516]; GTPase binding [GO:0051020]; phospholipid binding [GO:0005543]; RNA binding [GO:0003723]; structural constituent of cytoskeleton [GO:0005200]	actin cytoskeleton organization [GO:0030036]; actin filament capping [GO:0051693]; central nervous system development [GO:0007417]; central nervous system formation [GO:0021556]; Golgi to plasma membrane protein transport [GO:0043001]; membrane assembly [GO:0071709]; mitotic cytokinesis [GO:0000281]; plasma membrane organization [GO:0007009]; positive regulation of interleukin-2 production [GO:00…	hsa:6711;	IPR001589;IPR001715;IPR036872;IPR011993;IPR041681;IPR001605;IPR001849;IPR018159;IPR016343;IPR002017;	hsa04820	Cellular Processes	Cell motility	Cytoskeleton in muscle cells	Cytoplasm
P27816	MAP4	Microtubule-associated protein 4 OS=Homo sapiens OX=9606 GN=MAP4 PE=1 SV=3	1152	120.9	5.43	18	18	43	18	1152	51.11	18	MAP4	0	100	axon [GO:0030424]; axoneme [GO:0005930]; cytosol [GO:0005829]; microtubule [GO:0005874]; microtubule associated complex [GO:0005875]; microtubule cytoskeleton [GO:0015630]; microtubule organizing center [GO:0005815]; mitotic spindle [GO:0072686]; neuron projection [GO:0043005]; plasma membrane [GO:0005886]; microtubule binding [GO:0008017]; microtubule stabilizing activity [GO:0140778]; RNA bindi…	axon [GO:0030424]; axoneme [GO:0005930]; cytosol [GO:0005829]; microtubule [GO:0005874]; microtubule associated complex [GO:0005875]; microtubule cytoskeleton [GO:0015630]; microtubule organizing center [GO:0005815]; mitotic spindle [GO:0072686]; neuron projection [GO:0043005]; plasma membrane [GO:0005886]	microtubule binding [GO:0008017]; microtubule stabilizing activity [GO:0140778]; RNA binding [GO:0003723]; structural molecule activity [GO:0005198]	cell division [GO:0051301]; cilium disassembly [GO:0061523]; establishment of spindle orientation [GO:0051294]; microtubule cytoskeleton organization [GO:0000226]; microtubule polymerization [GO:0046785]; microtubule sliding [GO:0051012]; mitotic spindle organization [GO:0007052]; negative regulation of non-motile cilium assembly [GO:1902856]; neuron projection development [GO:0031175]	hsa:4134;	IPR027324;IPR001084;					Cytoplasm
P35527	KRT9	Keratin, type I cytoskeletal 9 OS=Homo sapiens OX=9606 GN=KRT9 PE=1 SV=3	623	62	5.24	25	15	62	14	623	85.13	15	KRT9	0	100	cytoskeleton [GO:0005856]; cytosol [GO:0005829]; extracellular exosome [GO:0070062]; extracellular space [GO:0005615]; keratin filament [GO:0045095]; membrane [GO:0016020]; nucleus [GO:0005634]; structural constituent of cytoskeleton [GO:0005200]; epidermis development [GO:0008544]; epithelial cell differentiation [GO:0030855]; intermediate filament organization [GO:0045109]; skin development [GO…	cytoskeleton [GO:0005856]; cytosol [GO:0005829]; extracellular exosome [GO:0070062]; extracellular space [GO:0005615]; keratin filament [GO:0045095]; membrane [GO:0016020]; nucleus [GO:0005634]	structural constituent of cytoskeleton [GO:0005200]	epidermis development [GO:0008544]; epithelial cell differentiation [GO:0030855]; intermediate filament organization [GO:0045109]; skin development [GO:0043588]; spermatogenesis [GO:0007283]	hsa:3857;	IPR018039;IPR039008;IPR002957;	hsa04915;hsa05150	Organismal Systems;Human Diseases	Endocrine system;Infectious disease: bacterial	Estrogen signaling pathway;Staphylococcus aureus infection	Cytoplasm
P10809	HSPD1	60 kDa heat shock protein, mitochondrial OS=Homo sapiens OX=9606 GN=HSPD1 PE=1 SV=2	573	61	5.87	29	15	78	15	573	128.04	15	HSPD1	0	100	cell surface [GO:0009986]; clathrin-coated pit [GO:0005905]; coated vesicle [GO:0030135]; cytoplasm [GO:0005737]; cytosol [GO:0005829]; early endosome [GO:0005769]; extracellular exosome [GO:0070062]; extracellular space [GO:0005615]; lipopolysaccharide receptor complex [GO:0046696]; membrane [GO:0016020]; migrasome [GO:0140494]; mitochondrial inner membrane [GO:0005743]; mitochondrial matrix [GO…	cell surface [GO:0009986]; clathrin-coated pit [GO:0005905]; coated vesicle [GO:0030135]; cytoplasm [GO:0005737]; cytosol [GO:0005829]; early endosome [GO:0005769]; extracellular exosome [GO:0070062]; extracellular space [GO:0005615]; lipopolysaccharide receptor complex [GO:0046696]; membrane [GO:0016020]; migrasome [GO:0140494]; mitochondrial inner membrane [GO:0005743]; mitochondrial matrix [GO…	apolipoprotein A-I binding [GO:0034186]; apolipoprotein binding [GO:0034185]; ATP binding [GO:0005524]; ATP hydrolysis activity [GO:0016887]; ATP-dependent protein folding chaperone [GO:0140662]; DNA replication origin binding [GO:0003688]; double-stranded RNA binding [GO:0003725]; enzyme binding [GO:0019899]; high-density lipoprotein particle binding [GO:0008035]; isomerase activity [GO:0016853]…	'de novo' protein folding [GO:0006458]; activation of cysteine-type endopeptidase activity involved in apoptotic process [GO:0006919]; apoptotic mitochondrial changes [GO:0008637]; B cell activation [GO:0042113]; B cell proliferation [GO:0042100]; biological process involved in interaction with symbiont [GO:0051702]; cellular response to interleukin-7 [GO:0098761]; chaperone-mediated protein comp…	hsa:3329;	IPR018370;IPR001844;IPR002423;IPR027409;IPR027413;IPR027410;	hsa03018;hsa05134;hsa05152;hsa05417;hsa04940	Genetic Information Processing;Human Diseases;Human Diseases;Human Diseases;Human Diseases	Folding, sorting and degradation;Infectious disease: bacterial;Infectious disease: bacterial;Cardiovascular disease;Endocrine and metabolic disease	RNA degradation;Legionellosis;Tuberculosis;Lipid and atherosclerosis;Type I diabetes mellitus	Mitochondrion
P00558	PGK1	Phosphoglycerate kinase 1 OS=Homo sapiens OX=9606 GN=PGK1 PE=1 SV=3	417	44.6	8.1	38	16	72	16	417	76.02	16	PGK1	0	100	cytosol [GO:0005829]; extracellular exosome [GO:0070062]; extracellular space [GO:0005615]; membrane [GO:0016020]; membrane raft [GO:0045121]; ADP binding [GO:0043531]; ATP binding [GO:0005524]; phosphoglycerate kinase activity [GO:0004618]; protein-disulfide reductase (NAD(P)) activity [GO:0047134]; canonical glycolysis [GO:0061621]; cellular response to hypoxia [GO:0071456]; epithelial cell dif…	cytosol [GO:0005829]; extracellular exosome [GO:0070062]; extracellular space [GO:0005615]; membrane [GO:0016020]; membrane raft [GO:0045121]	ADP binding [GO:0043531]; ATP binding [GO:0005524]; phosphoglycerate kinase activity [GO:0004618]; protein-disulfide reductase (NAD(P)) activity [GO:0047134]	canonical glycolysis [GO:0061621]; cellular response to hypoxia [GO:0071456]; epithelial cell differentiation [GO:0030855]; gluconeogenesis [GO:0006094]; glycolytic process [GO:0006096]; negative regulation of angiogenesis [GO:0016525]; phosphorylation [GO:0016310]; plasminogen activation [GO:0031639]	hsa:5230;	IPR001576;IPR015911;IPR015824;IPR036043;	hsa00010;hsa04066	Metabolism;Environmental Information Processing	Carbohydrate metabolism;Signal transduction	Glycolysis / Gluconeogenesis;HIF-1 signaling pathway	Cytoplasm
P02533	KRT14	Keratin, type I cytoskeletal 14 OS=Homo sapiens OX=9606 GN=KRT14 PE=1 SV=4	472	51.5	5.16	31	13	50	3	472	85.06	13	KRT14	7	100	basal part of cell [GO:0045178]; cornified envelope [GO:0001533]; cytoplasm [GO:0005737]; cytoskeleton [GO:0005856]; cytosol [GO:0005829]; extracellular exosome [GO:0070062]; intermediate filament [GO:0005882]; keratin filament [GO:0045095]; nucleus [GO:0005634]; keratin filament binding [GO:1990254]; structural constituent of cytoskeleton [GO:0005200]; epidermis development [GO:0008544]; epithel…	basal part of cell [GO:0045178]; cornified envelope [GO:0001533]; cytoplasm [GO:0005737]; cytoskeleton [GO:0005856]; cytosol [GO:0005829]; extracellular exosome [GO:0070062]; intermediate filament [GO:0005882]; keratin filament [GO:0045095]; nucleus [GO:0005634]	keratin filament binding [GO:1990254]; structural constituent of cytoskeleton [GO:0005200]	epidermis development [GO:0008544]; epithelial cell differentiation [GO:0030855]; hair cycle [GO:0042633]; intermediate filament bundle assembly [GO:0045110]; intermediate filament organization [GO:0045109]; keratinocyte differentiation [GO:0030216]; stem cell differentiation [GO:0048863]	hsa:3861;	IPR018039;IPR039008;IPR002957;	hsa04915;hsa05150	Organismal Systems;Human Diseases	Endocrine system;Infectious disease: bacterial	Estrogen signaling pathway;Staphylococcus aureus infection	Cytoplasm
Q07065	CKAP4	Cytoskeleton-associated protein 4 OS=Homo sapiens OX=9606 GN=CKAP4 PE=1 SV=2	602	66	5.92	26	15	29	14	602	42.05	15	CKAP4	1	100	azurophil granule membrane [GO:0035577]; cytoskeleton [GO:0005856]; endoplasmic reticulum [GO:0005783]; endoplasmic reticulum lumen [GO:0005788]; endoplasmic reticulum membrane [GO:0005789]; extracellular exosome [GO:0070062]; lamellar body [GO:0042599]; lipid droplet [GO:0005811]; membrane [GO:0016020]; perinuclear region of cytoplasm [GO:0048471]; plasma membrane [GO:0005886]; rough endoplasmic…	azurophil granule membrane [GO:0035577]; cytoskeleton [GO:0005856]; endoplasmic reticulum [GO:0005783]; endoplasmic reticulum lumen [GO:0005788]; endoplasmic reticulum membrane [GO:0005789]; extracellular exosome [GO:0070062]; lamellar body [GO:0042599]; lipid droplet [GO:0005811]; membrane [GO:0016020]; perinuclear region of cytoplasm [GO:0048471]; plasma membrane [GO:0005886]; rough endoplasmic…	RNA binding [GO:0003723]		hsa:10970;		hsa04141	Genetic Information Processing	Folding, sorting and degradation	Protein processing in endoplasmic reticulum	Cell membrane
P13639	EEF2	Elongation factor 2 OS=Homo sapiens OX=9606 GN=EEF2 PE=1 SV=4	858	95.3	6.83	19	17	65	16	858	89.73	17	EEF2	1	100	aggresome [GO:0016235]; cytoplasm [GO:0005737]; cytosol [GO:0005829]; extracellular exosome [GO:0070062]; extracellular region [GO:0005576]; ficolin-1-rich granule lumen [GO:1904813]; membrane [GO:0016020]; nucleus [GO:0005634]; plasma membrane [GO:0005886]; ribonucleoprotein complex [GO:1990904]; ribosome [GO:0005840]; secretory granule lumen [GO:0034774]; synapse [GO:0045202]; cadherin binding …	aggresome [GO:0016235]; cytoplasm [GO:0005737]; cytosol [GO:0005829]; extracellular exosome [GO:0070062]; extracellular region [GO:0005576]; ficolin-1-rich granule lumen [GO:1904813]; membrane [GO:0016020]; nucleus [GO:0005634]; plasma membrane [GO:0005886]; ribonucleoprotein complex [GO:1990904]; ribosome [GO:0005840]; secretory granule lumen [GO:0034774]; synapse [GO:0045202]	cadherin binding [GO:0045296]; GTP binding [GO:0005525]; GTPase activity [GO:0003924]; protein kinase binding [GO:0019901]; ribosome binding [GO:0043022]; RNA binding [GO:0003723]; translation elongation factor activity [GO:0003746]	hematopoietic progenitor cell differentiation [GO:0002244]; positive regulation of translation [GO:0045727]; translational elongation [GO:0006414]	hsa:1938;	IPR041095;IPR035647;IPR000640;IPR004161;IPR031157;IPR027417;IPR020568;IPR014721;IPR005225;IPR000795;IPR009000;IPR005517;	hsa04152;hsa04921	Environmental Information Processing;Organismal Systems	Signal transduction;Endocrine system	AMPK signaling pathway;Oxytocin signaling pathway	Cytoplasm
P13647	KRT5	Keratin, type II cytoskeletal 5 OS=Homo sapiens OX=9606 GN=KRT5 PE=1 SV=3	590	62.3	7.74	31	18	52	12	590	46.56	18	KRT5	2	100	cytoplasm [GO:0005737]; cytosol [GO:0005829]; extracellular exosome [GO:0070062]; intermediate filament [GO:0005882]; keratin filament [GO:0045095]; membrane [GO:0016020]; nucleus [GO:0005634]; scaffold protein binding [GO:0097110]; structural constituent of cytoskeleton [GO:0005200]; structural constituent of skin epidermis [GO:0030280]; epidermis development [GO:0008544]; intermediate filament …	cytoplasm [GO:0005737]; cytosol [GO:0005829]; extracellular exosome [GO:0070062]; intermediate filament [GO:0005882]; keratin filament [GO:0045095]; membrane [GO:0016020]; nucleus [GO:0005634]	scaffold protein binding [GO:0097110]; structural constituent of cytoskeleton [GO:0005200]; structural constituent of skin epidermis [GO:0030280]	epidermis development [GO:0008544]; intermediate filament organization [GO:0045109]; intermediate filament polymerization [GO:0045107]; keratinization [GO:0031424]; regulation of cell migration [GO:0030334]; regulation of protein localization [GO:0032880]; response to mechanical stimulus [GO:0009612]	hsa:3852;	IPR018039;IPR039008;IPR032444;IPR003054;					Cytoplasm
Q13813	SPTAN1	Spectrin alpha chain, non-erythrocytic 1 OS=Homo sapiens OX=9606 GN=SPTAN1 PE=1 SV=3	2472	284.4	5.35	8	20	36	20	2472	48.97	20	SPTAN1	0	100	cell junction [GO:0030054]; cell projection [GO:0042995]; cortical actin cytoskeleton [GO:0030864]; cytosol [GO:0005829]; extracellular exosome [GO:0070062]; extracellular region [GO:0005576]; extracellular vesicle [GO:1903561]; intracellular membrane-bounded organelle [GO:0043231]; membrane [GO:0016020]; microtubule cytoskeleton [GO:0015630]; plasma membrane [GO:0005886]; specific granule lumen …	cell junction [GO:0030054]; cell projection [GO:0042995]; cortical actin cytoskeleton [GO:0030864]; cytosol [GO:0005829]; extracellular exosome [GO:0070062]; extracellular region [GO:0005576]; extracellular vesicle [GO:1903561]; intracellular membrane-bounded organelle [GO:0043231]; membrane [GO:0016020]; microtubule cytoskeleton [GO:0015630]; plasma membrane [GO:0005886]; specific granule lumen …	actin binding [GO:0003779]; actin filament binding [GO:0051015]; cadherin binding [GO:0045296]; calcium ion binding [GO:0005509]; calmodulin binding [GO:0005516]; structural constituent of cytoskeleton [GO:0005200]	actin cytoskeleton organization [GO:0030036]; actin filament capping [GO:0051693]	hsa:6709;	IPR035825;IPR011992;IPR014837;IPR018247;IPR002048;IPR036028;IPR001452;IPR018159;IPR002017;	hsa04210;hsa04820	Cellular Processes;Cellular Processes	Cell growth and death;Cell motility	Apoptosis;Cytoskeleton in muscle cells	Cytoplasm
Q9Y490	TLN1	Talin-1 OS=Homo sapiens OX=9606 GN=TLN1 PE=1 SV=3	2541	269.6	6.07	8	19	30	19	2541	29.14	19	TLN1	0	100	adherens junction [GO:0005912]; cell surface [GO:0009986]; cytoskeleton [GO:0005856]; cytosol [GO:0005829]; extracellular exosome [GO:0070062]; extracellular region [GO:0005576]; focal adhesion [GO:0005925]; plasma membrane [GO:0005886]; ruffle [GO:0001726]; ruffle membrane [GO:0032587]; actin filament binding [GO:0051015]; cadherin binding [GO:0045296]; integrin binding [GO:0005178]; LIM domain …	adherens junction [GO:0005912]; cell surface [GO:0009986]; cytoskeleton [GO:0005856]; cytosol [GO:0005829]; extracellular exosome [GO:0070062]; extracellular region [GO:0005576]; focal adhesion [GO:0005925]; plasma membrane [GO:0005886]; ruffle [GO:0001726]; ruffle membrane [GO:0032587]	actin filament binding [GO:0051015]; cadherin binding [GO:0045296]; integrin binding [GO:0005178]; LIM domain binding [GO:0030274]; phosphatidylinositol binding [GO:0035091]; phosphatidylserine binding [GO:0001786]; structural constituent of cytoskeleton [GO:0005200]; vinculin binding [GO:0017166]	cell-cell adhesion [GO:0098609]; cell-cell junction assembly [GO:0007043]; cell-substrate junction assembly [GO:0007044]; cortical actin cytoskeleton organization [GO:0030866]; integrin activation [GO:0033622]; integrin-mediated signaling pathway [GO:0007229]; platelet aggregation [GO:0070527]; regulation of focal adhesion assembly [GO:0051893]	hsa:7094;	IPR036723;IPR019749;IPR014352;IPR035963;IPR019748;IPR019747;IPR000299;IPR032425;IPR035964;IPR002558;IPR011993;IPR037438;IPR015224;IPR036476;IPR049108;IPR029071;IPR015009;	hsa04015;hsa04510;hsa04820;hsa04611;hsa05166;hsa05131	Environmental Information Processing;Cellular Processes;Cellular Processes;Organismal Systems;Human Diseases;Human Diseases	Signal transduction;Cellular community - eukaryotes;Cell motility;Immune system;Infectious disease: viral;Infectious disease: bacterial	Rap1 signaling pathway;Focal adhesion;Cytoskeleton in muscle cells;Platelet activation;Human T-cell leukemia virus 1 infection;Shigellosis	Cytoplasm
P07355	ANXA2	Annexin A2 OS=Homo sapiens OX=9606 GN=ANXA2 PE=1 SV=2	339	38.6	7.75	43	16	110	16	339	158.41	16	ANXA2	0	100	adherens junction [GO:0005912]; AnxA2-p11 complex [GO:1990665]; azurophil granule lumen [GO:0035578]; basement membrane [GO:0005604]; basolateral plasma membrane [GO:0016323]; cell surface [GO:0009986]; collagen-containing extracellular matrix [GO:0062023]; cornified envelope [GO:0001533]; cytoplasm [GO:0005737]; cytosol [GO:0005829]; early endosome [GO:0005769]; endosome [GO:0005768]; extracellu…	adherens junction [GO:0005912]; AnxA2-p11 complex [GO:1990665]; azurophil granule lumen [GO:0035578]; basement membrane [GO:0005604]; basolateral plasma membrane [GO:0016323]; cell surface [GO:0009986]; collagen-containing extracellular matrix [GO:0062023]; cornified envelope [GO:0001533]; cytoplasm [GO:0005737]; cytosol [GO:0005829]; early endosome [GO:0005769]; endosome [GO:0005768]; extracellu…	cadherin binding involved in cell-cell adhesion [GO:0098641]; calcium channel activity [GO:0005262]; calcium ion binding [GO:0005509]; calcium-dependent phospholipid binding [GO:0005544]; calcium-dependent protein binding [GO:0048306]; cytoskeletal protein binding [GO:0008092]; identical protein binding [GO:0042802]; phosphatidylinositol-4,5-bisphosphate binding [GO:0005546]; phosphatidylserine b…	angiogenesis [GO:0001525]; cell-matrix adhesion [GO:0007160]; collagen fibril organization [GO:0030199]; epithelial cell apoptotic process [GO:1904019]; fibrinolysis [GO:0042730]; lung development [GO:0030324]; membrane raft assembly [GO:0001765]; mRNA transcription by RNA polymerase II [GO:0042789]; negative regulation of low-density lipoprotein particle receptor catabolic process [GO:0032804]; …	hsa:302;	IPR001464;IPR018502;IPR018252;IPR037104;IPR002389;	hsa05132	Human Diseases	Infectious disease: bacterial	Salmonella infection	Cytoplasm
Q12965	MYO1E	Unconventional myosin-Ie OS=Homo sapiens OX=9606 GN=MYO1E PE=1 SV=2	1108	127	8.92	14	15	33	15	1108	37.55	15	MYO1E	0	100	actin cytoskeleton [GO:0015629]; adherens junction [GO:0005912]; brush border [GO:0005903]; clathrin-coated vesicle [GO:0030136]; cuticular plate [GO:0032437]; cytoplasm [GO:0005737]; cytoskeleton [GO:0005856]; extracellular exosome [GO:0070062]; microvillus [GO:0005902]; myosin complex [GO:0016459]; plasma membrane [GO:0005886]; actin filament binding [GO:0051015]; ATP binding [GO:0005524]; ATP …	actin cytoskeleton [GO:0015629]; adherens junction [GO:0005912]; brush border [GO:0005903]; clathrin-coated vesicle [GO:0030136]; cuticular plate [GO:0032437]; cytoplasm [GO:0005737]; cytoskeleton [GO:0005856]; extracellular exosome [GO:0070062]; microvillus [GO:0005902]; myosin complex [GO:0016459]; plasma membrane [GO:0005886]	actin filament binding [GO:0051015]; ATP binding [GO:0005524]; ATP hydrolysis activity [GO:0016887]; calmodulin binding [GO:0005516]; microfilament motor activity [GO:0000146]; phosphatidylinositol binding [GO:0035091]	actin filament organization [GO:0007015]; endocytosis [GO:0006897]; glomerular basement membrane development [GO:0032836]; glomerular filtration [GO:0003094]; glomerulus development [GO:0032835]; in utero embryonic development [GO:0001701]; platelet-derived growth factor receptor signaling pathway [GO:0048008]; podocyte development [GO:0072015]; post-embryonic hemopoiesis [GO:0035166]; vasculogen…	hsa:4643;	IPR035507;IPR000048;IPR036961;IPR001609;IPR010926;IPR036072;IPR027417;IPR036028;IPR001452;	hsa04814;hsa05130	Cellular Processes;Human Diseases	Cell motility;Infectious disease: bacterial	Motor proteins;Pathogenic Escherichia coli infection	Cytoplasm
P46940	IQGAP1	Ras GTPase-activating-like protein IQGAP1 OS=Homo sapiens OX=9606 GN=IQGAP1 PE=1 SV=1	1657	189.1	6.48	14	21	42	21	1657	42.65	21	IQGAP1	0	100	actin filament [GO:0005884]; apical plasma membrane [GO:0016324]; axon [GO:0030424]; basolateral plasma membrane [GO:0016323]; cell cortex [GO:0005938]; cortical actin cytoskeleton [GO:0030864]; cytoplasm [GO:0005737]; cytoplasmic ribonucleoprotein granule [GO:0036464]; cytoplasmic side of plasma membrane [GO:0009898]; cytosol [GO:0005829]; extracellular exosome [GO:0070062]; focal adhesion [GO:0…	actin filament [GO:0005884]; apical plasma membrane [GO:0016324]; axon [GO:0030424]; basolateral plasma membrane [GO:0016323]; cell cortex [GO:0005938]; cortical actin cytoskeleton [GO:0030864]; cytoplasm [GO:0005737]; cytoplasmic ribonucleoprotein granule [GO:0036464]; cytoplasmic side of plasma membrane [GO:0009898]; cytosol [GO:0005829]; extracellular exosome [GO:0070062]; focal adhesion [GO:0…	actin filament binding [GO:0051015]; cadherin binding [GO:0045296]; calcium ion binding [GO:0005509]; calmodulin binding [GO:0005516]; GTPase activator activity [GO:0005096]; GTPase inhibitor activity [GO:0005095]; MAP-kinase scaffold activity [GO:0005078]; molecular adaptor activity [GO:0060090]; phosphatidylinositol-3,4,5-trisphosphate binding [GO:0005547]; protein domain specific binding [GO:0…	cell migration [GO:0016477]; cellular response to calcium ion [GO:0071277]; cellular response to epidermal growth factor stimulus [GO:0071364]; cellular response to platelet-derived growth factor stimulus [GO:0036120]; epidermal growth factor receptor signaling pathway [GO:0007173]; fibroblast growth factor receptor signaling pathway [GO:0008543]; fibroblast migration [GO:0010761]; mitotic actomy…	hsa:8826;	IPR001715;IPR036872;IPR000048;IPR027417;IPR000593;IPR023152;IPR001936;IPR008936;IPR001202;	hsa04520;hsa04810;hsa05205	Cellular Processes;Cellular Processes;Human Diseases	Cellular community - eukaryotes;Cell motility;Cancer: overview	Adherens junction;Regulation of actin cytoskeleton;Proteoglycans in cancer	Cytoplasm
P55072	VCP	Transitional endoplasmic reticulum ATPase OS=Homo sapiens OX=9606 GN=VCP PE=1 SV=4	806	89.3	5.26	22	16	30	16	806	41.26	16	VCP	0	100	ATPase complex [GO:1904949]; azurophil granule lumen [GO:0035578]; cytoplasm [GO:0005737]; cytoplasmic stress granule [GO:0010494]; cytosol [GO:0005829]; Derlin-1 retrotranslocation complex [GO:0036513]; endoplasmic reticulum [GO:0005783]; endoplasmic reticulum membrane [GO:0005789]; extracellular exosome [GO:0070062]; extracellular region [GO:0005576]; ficolin-1-rich granule lumen [GO:1904813]; …	ATPase complex [GO:1904949]; azurophil granule lumen [GO:0035578]; cytoplasm [GO:0005737]; cytoplasmic stress granule [GO:0010494]; cytosol [GO:0005829]; Derlin-1 retrotranslocation complex [GO:0036513]; endoplasmic reticulum [GO:0005783]; endoplasmic reticulum membrane [GO:0005789]; extracellular exosome [GO:0070062]; extracellular region [GO:0005576]; ficolin-1-rich granule lumen [GO:1904813]; …	ADP binding [GO:0043531]; ATP binding [GO:0005524]; ATP hydrolysis activity [GO:0016887]; BAT3 complex binding [GO:1904288]; deubiquitinase activator activity [GO:0035800]; identical protein binding [GO:0042802]; K48-linked polyubiquitin modification-dependent protein binding [GO:0036435]; lipid binding [GO:0008289]; MHC class I protein binding [GO:0042288]; polyubiquitin modification-dependent p…	activation of cysteine-type endopeptidase activity involved in apoptotic process [GO:0006919]; aggresome assembly [GO:0070842]; ATP metabolic process [GO:0046034]; autophagosome maturation [GO:0097352]; autophagy [GO:0006914]; cellular response to arsenite ion [GO:1903843]; cellular response to heat [GO:0034605]; cellular response to misfolded protein [GO:0071218]; DNA damage response [GO:0006974…		IPR003593;IPR005938;IPR041569;IPR009010;IPR003959;IPR003960;IPR004201;IPR029067;IPR003338;IPR027417;					Cytoplasm
P35580	MYH10	Myosin-10 OS=Homo sapiens OX=9606 GN=MYH10 PE=1 SV=3	1976	228.9	5.54	9	19	61	6	1976	88.65	19	MYH10	0	100	actomyosin [GO:0042641]; cell cortex [GO:0005938]; cleavage furrow [GO:0032154]; cytoplasm [GO:0005737]; cytosol [GO:0005829]; extracellular exosome [GO:0070062]; lamellipodium [GO:0030027]; midbody [GO:0030496]; myosin complex [GO:0016459]; myosin filament [GO:0032982]; myosin II complex [GO:0016460]; myosin II filament [GO:0097513]; nucleus [GO:0005634]; stress fiber [GO:0001725]; actin binding…	actomyosin [GO:0042641]; cell cortex [GO:0005938]; cleavage furrow [GO:0032154]; cytoplasm [GO:0005737]; cytosol [GO:0005829]; extracellular exosome [GO:0070062]; lamellipodium [GO:0030027]; midbody [GO:0030496]; myosin complex [GO:0016459]; myosin filament [GO:0032982]; myosin II complex [GO:0016460]; myosin II filament [GO:0097513]; nucleus [GO:0005634]; stress fiber [GO:0001725]	actin binding [GO:0003779]; actin filament binding [GO:0051015]; ADP binding [GO:0043531]; ATP binding [GO:0005524]; calmodulin binding [GO:0005516]; microfilament motor activity [GO:0000146]; mRNA 5'-UTR binding [GO:0048027]; RNA stem-loop binding [GO:0035613]	actin filament-based movement [GO:0030048]; actomyosin structure organization [GO:0031032]; cell adhesion [GO:0007155]; mitotic cytokinesis [GO:0000281]; positive regulation of protein secretion [GO:0050714]; regulation of cell shape [GO:0008360]	hsa:4628;	IPR000048;IPR036961;IPR001609;IPR004009;IPR008989;IPR002928;IPR027417;	hsa04530;hsa04814;hsa04820;hsa04810;hsa04270;hsa05130	Cellular Processes;Cellular Processes;Cellular Processes;Cellular Processes;Organismal Systems;Human Diseases	Cellular community - eukaryotes;Cell motility;Cell motility;Cell motility;Circulatory system;Infectious disease: bacterial	Tight junction;Motor proteins;Cytoskeleton in muscle cells;Regulation of actin cytoskeleton;Vascular smooth muscle contraction;Pathogenic Escherichia coli infection	Cytoplasm
P11021	HSPA5	Endoplasmic reticulum chaperone BiP OS=Homo sapiens OX=9606 GN=HSPA5 PE=1 SV=2	654	72.3	5.16	24	14	48	11	654	77.74	14	HSPA5	1	100	cell surface [GO:0009986]; cytoplasm [GO:0005737]; cytosol [GO:0005829]; endoplasmic reticulum [GO:0005783]; endoplasmic reticulum chaperone complex [GO:0034663]; endoplasmic reticulum lumen [GO:0005788]; endoplasmic reticulum membrane [GO:0005789]; endoplasmic reticulum-Golgi intermediate compartment [GO:0005793]; extracellular exosome [GO:0070062]; focal adhesion [GO:0005925]; intracellular mem…	cell surface [GO:0009986]; cytoplasm [GO:0005737]; cytosol [GO:0005829]; endoplasmic reticulum [GO:0005783]; endoplasmic reticulum chaperone complex [GO:0034663]; endoplasmic reticulum lumen [GO:0005788]; endoplasmic reticulum membrane [GO:0005789]; endoplasmic reticulum-Golgi intermediate compartment [GO:0005793]; extracellular exosome [GO:0070062]; focal adhesion [GO:0005925]; intracellular mem…	ATP binding [GO:0005524]; ATP hydrolysis activity [GO:0016887]; ATP-dependent protein folding chaperone [GO:0140662]; cadherin binding [GO:0045296]; calcium ion binding [GO:0005509]; enzyme binding [GO:0019899]; heat shock protein binding [GO:0031072]; misfolded protein binding [GO:0051787]; protein domain specific binding [GO:0019904]; protein folding chaperone [GO:0044183]; protein-folding chap…	cellular response to glucose starvation [GO:0042149]; cellular response to interleukin-4 [GO:0071353]; cerebellar Purkinje cell layer development [GO:0021680]; cerebellum structural organization [GO:0021589]; chaperone cofactor-dependent protein refolding [GO:0051085]; endoplasmic reticulum unfolded protein response [GO:0030968]; ER overload response [GO:0006983]; ERAD pathway [GO:0036503]; maint…	hsa:3309;	IPR043129;IPR042050;IPR018181;IPR029048;IPR029047;IPR013126;	hsa03060;hsa04141;hsa04612;hsa04918;hsa05012;hsa05014;hsa05020;hsa05022;hsa05417	Genetic Information Processing;Genetic Information Processing;Organismal Systems;Organismal Systems;Human Diseases;Human Diseases;Human Diseases;Human Diseases;Human Diseases	Folding, sorting and degradation;Folding, sorting and degradation;Immune system;Endocrine system;Neurodegenerative disease;Neurodegenerative disease;Neurodegenerative disease;Neurodegenerative disease;Cardiovascular disease	Protein export;Protein processing in endoplasmic reticulum;Antigen processing and presentation;Thyroid hormone synthesis;Parkinson disease;Amyotrophic lateral sclerosis;Prion disease;Pathways of neurodegeneration - multiple diseases;Lipid and atherosclerosis	Endoplasmic reticulum
P62258	YWHAE	14-3-3 protein epsilon OS=Homo sapiens OX=9606 GN=YWHAE PE=1 SV=1	255	29.2	4.74	45	12	70	10	255	97.87	12	YWHAE	2	100	cytoplasm [GO:0005737]; cytosol [GO:0005829]; endoplasmic reticulum [GO:0005783]; extracellular exosome [GO:0070062]; focal adhesion [GO:0005925]; melanosome [GO:0042470]; membrane [GO:0016020]; mitochondrial membrane [GO:0031966]; nucleus [GO:0005634]; cadherin binding [GO:0045296]; calcium channel regulator activity [GO:0005246]; enzyme binding [GO:0019899]; histone deacetylase binding [GO:0042…	cytoplasm [GO:0005737]; cytosol [GO:0005829]; endoplasmic reticulum [GO:0005783]; extracellular exosome [GO:0070062]; focal adhesion [GO:0005925]; melanosome [GO:0042470]; membrane [GO:0016020]; mitochondrial membrane [GO:0031966]; nucleus [GO:0005634]	cadherin binding [GO:0045296]; calcium channel regulator activity [GO:0005246]; enzyme binding [GO:0019899]; histone deacetylase binding [GO:0042826]; identical protein binding [GO:0042802]; MHC class II protein complex binding [GO:0023026]; phosphoprotein binding [GO:0051219]; phosphoserine residue binding [GO:0050815]; potassium channel regulator activity [GO:0015459]; protein domain specific b…	cellular response to heat [GO:0034605]; cerebral cortex development [GO:0021987]; cytoplasmic pattern recognition receptor signaling pathway [GO:0002753]; hippocampus development [GO:0021766]; intracellular signal transduction [GO:0035556]; MAPK cascade [GO:0000165]; membrane repolarization during cardiac muscle cell action potential [GO:0086013]; negative regulation of calcium ion export across …	hsa:7531;	IPR000308;IPR023409;IPR036815;IPR023410;	hsa04390;hsa04151;hsa04110;hsa04114;hsa04621;hsa04722;hsa05203;hsa05160	Environmental Information Processing;Environmental Information Processing;Cellular Processes;Cellular Processes;Organismal Systems;Organismal Systems;Human Diseases;Human Diseases	Signal transduction;Signal transduction;Cell growth and death;Cell growth and death;Immune system;Nervous system;Cancer: overview;Infectious disease: viral	Hippo signaling pathway;PI3K-Akt signaling pathway;Cell cycle;Oocyte meiosis;NOD-like receptor signaling pathway;Neurotrophin signaling pathway;Viral carcinogenesis;Hepatitis C	Cytoplasm
P62736	ACTA2	Actin, aortic smooth muscle OS=Homo sapiens OX=9606 GN=ACTA2 PE=1 SV=1	377	42	5.39	27	9	190	2	377	259.75	9	ACTA2	0	100	basement membrane [GO:0005604]; cell body [GO:0044297]; cytoplasm [GO:0005737]; cytosol [GO:0005829]; extracellular exosome [GO:0070062]; extracellular space [GO:0005615]; filopodium [GO:0030175]; lamellipodium [GO:0030027]; motile cilium [GO:0031514]; protein-containing complex [GO:0032991]; smooth muscle contractile fiber [GO:0030485]; stress fiber [GO:0001725]; ATP binding [GO:0005524]; hydrol…	basement membrane [GO:0005604]; cell body [GO:0044297]; cytoplasm [GO:0005737]; cytosol [GO:0005829]; extracellular exosome [GO:0070062]; extracellular space [GO:0005615]; filopodium [GO:0030175]; lamellipodium [GO:0030027]; motile cilium [GO:0031514]; protein-containing complex [GO:0032991]; smooth muscle contractile fiber [GO:0030485]; stress fiber [GO:0001725]	ATP binding [GO:0005524]; hydrolase activity [GO:0016787]; protein kinase binding [GO:0019901]	cellular response to transforming growth factor beta stimulus [GO:0071560]; glomerular mesangial cell development [GO:0072144]; juxtaglomerular apparatus development [GO:0072051]; mesenchyme migration [GO:0090131]; positive regulation of ERK1 and ERK2 cascade [GO:0070374]; positive regulation of gene expression [GO:0010628]; positive regulation of hepatic stellate cell activation [GO:2000491]; po…	hsa:59;	IPR004000;IPR020902;IPR004001;IPR043129;	hsa04371;hsa04814;hsa04926;hsa04270	Environmental Information Processing;Cellular Processes;Organismal Systems;Organismal Systems	Signal transduction;Cell motility;Endocrine system;Circulatory system	Apelin signaling pathway;Motor proteins;Relaxin signaling pathway;Vascular smooth muscle contraction	Cytoplasm
P52272	HNRNPM	Heterogeneous nuclear ribonucleoprotein M OS=Homo sapiens OX=9606 GN=HNRNPM PE=1 SV=3	730	77.5	8.7	25	20	51	20	730	62.05	20	HNRNPM	0	100	catalytic step 2 spliceosome [GO:0071013]; collagen-containing extracellular matrix [GO:0062023]; extracellular exosome [GO:0070062]; membrane [GO:0016020]; nuclear matrix [GO:0016363]; nucleolus [GO:0005730]; nucleoplasm [GO:0005654]; nucleus [GO:0005634]; paraspeckles [GO:0042382]; spliceosomal complex [GO:0005681]; synapse [GO:0045202]; mRNA binding [GO:0003729]; protein domain specific bindin…	catalytic step 2 spliceosome [GO:0071013]; collagen-containing extracellular matrix [GO:0062023]; extracellular exosome [GO:0070062]; membrane [GO:0016020]; nuclear matrix [GO:0016363]; nucleolus [GO:0005730]; nucleoplasm [GO:0005654]; nucleus [GO:0005634]; paraspeckles [GO:0042382]; spliceosomal complex [GO:0005681]; synapse [GO:0045202]	mRNA binding [GO:0003729]; protein domain specific binding [GO:0019904]; RNA binding [GO:0003723]	alternative mRNA splicing, via spliceosome [GO:0000380]; mRNA splicing, via spliceosome [GO:0000398]	hsa:4670;	IPR024666;IPR034990;IPR012677;IPR035979;IPR000504;	hsa03040	Genetic Information Processing	Transcription	Spliceosome	Cytoplasm
P30101	PDIA3	Protein disulfide-isomerase A3 OS=Homo sapiens OX=9606 GN=PDIA3 PE=1 SV=4	505	56.7	6.35	23	11	40	11	505	61.28	11	PDIA3	0	100	cell surface [GO:0009986]; endoplasmic reticulum [GO:0005783]; endoplasmic reticulum lumen [GO:0005788]; extracellular exosome [GO:0070062]; extracellular space [GO:0005615]; focal adhesion [GO:0005925]; melanosome [GO:0042470]; MHC class I peptide loading complex [GO:0042824]; nucleus [GO:0005634]; phagocytic vesicle [GO:0045335]; recycling endosome membrane [GO:0055038]; Tapasin-ERp57 complex […	cell surface [GO:0009986]; endoplasmic reticulum [GO:0005783]; endoplasmic reticulum lumen [GO:0005788]; extracellular exosome [GO:0070062]; extracellular space [GO:0005615]; focal adhesion [GO:0005925]; melanosome [GO:0042470]; MHC class I peptide loading complex [GO:0042824]; nucleus [GO:0005634]; phagocytic vesicle [GO:0045335]; recycling endosome membrane [GO:0055038]; Tapasin-ERp57 complex […	cysteine-type endopeptidase activity [GO:0004197]; disulfide oxidoreductase activity [GO:0015036]; identical protein binding [GO:0042802]; phospholipase C activity [GO:0004629]; protein disulfide isomerase activity [GO:0003756]; protein-disulfide reductase activity [GO:0015035]; RNA binding [GO:0003723]	adaptive immune response [GO:0002250]; cellular response to interleukin-7 [GO:0098761]; extrinsic apoptotic signaling pathway [GO:0097191]; peptide antigen assembly with MHC class I protein complex [GO:0002502]; platelet aggregation [GO:0070527]; positive regulation of extrinsic apoptotic signaling pathway [GO:2001238]; protein folding [GO:0006457]; protein folding in endoplasmic reticulum [GO:00…	hsa:2923;	IPR005788;IPR041868;IPR005792;IPR036249;IPR017937;IPR013766;	hsa04141;hsa04612;hsa05170;hsa05168;hsa05163;hsa05169	Genetic Information Processing;Organismal Systems;Human Diseases;Human Diseases;Human Diseases;Human Diseases	Folding, sorting and degradation;Immune system;Infectious disease: viral;Infectious disease: viral;Infectious disease: viral;Infectious disease: viral	Protein processing in endoplasmic reticulum;Antigen processing and presentation;Human immunodeficiency virus 1 infection;Herpes simplex virus 1 infection;Human cytomegalovirus infection;Epstein-Barr virus infection	Endoplasmic reticulum
Q00610	CLTC	Clathrin heavy chain 1 OS=Homo sapiens OX=9606 GN=CLTC PE=1 SV=5	1675	191.5	5.69	10	17	44	17	1675	41.42	17	CLTC	0	100	clathrin coat [GO:0030118]; clathrin coat of coated pit [GO:0030132]; clathrin coat of trans-Golgi network vesicle [GO:0030130]; clathrin complex [GO:0071439]; clathrin-coated endocytic vesicle [GO:0045334]; clathrin-coated endocytic vesicle membrane [GO:0030669]; clathrin-coated vesicle [GO:0030136]; cytosol [GO:0005829]; endolysosome membrane [GO:0036020]; endosome [GO:0005768]; extracellular e…	clathrin coat [GO:0030118]; clathrin coat of coated pit [GO:0030132]; clathrin coat of trans-Golgi network vesicle [GO:0030130]; clathrin complex [GO:0071439]; clathrin-coated endocytic vesicle [GO:0045334]; clathrin-coated endocytic vesicle membrane [GO:0030669]; clathrin-coated vesicle [GO:0030136]; cytosol [GO:0005829]; endolysosome membrane [GO:0036020]; endosome [GO:0005768]; extracellular e…	clathrin light chain binding [GO:0032051]; disordered domain specific binding [GO:0097718]; double-stranded RNA binding [GO:0003725]; low-density lipoprotein particle receptor binding [GO:0050750]; protein kinase binding [GO:0019901]; RNA binding [GO:0003723]; structural molecule activity [GO:0005198]; ubiquitin-specific protease binding [GO:1990381]	amyloid-beta clearance by transcytosis [GO:0150093]; autophagy [GO:0006914]; cell division [GO:0051301]; clathrin coat assembly [GO:0048268]; clathrin coat disassembly [GO:0072318]; clathrin-dependent endocytosis [GO:0072583]; intracellular protein transport [GO:0006886]; mitotic cell cycle [GO:0000278]; negative regulation of hyaluronan biosynthetic process [GO:1900126]; negative regulation of p…	hsa:1213;	IPR016024;IPR000547;IPR015348;IPR016025;IPR022365;IPR016341;IPR011990;	hsa04144;hsa04142;hsa04961;hsa04721;hsa05100;hsa05016	Cellular Processes;Cellular Processes;Organismal Systems;Organismal Systems;Human Diseases;Human Diseases	Transport and catabolism;Transport and catabolism;Excretory system;Nervous system;Infectious disease: bacterial;Neurodegenerative disease	Endocytosis;Lysosome;Endocrine and other factor-regulated calcium reabsorption;Synaptic vesicle cycle;Bacterial invasion of epithelial cells;Huntington disease	Cytoplasm
Q92616	GCN1	Stalled ribosome sensor GCN1 OS=Homo sapiens OX=9606 GN=GCN1 PE=1 SV=7	2671	292.5	7.43	7	19	29	19	2671	38.35	19	GCN1	0	100	cytoplasm [GO:0005737]; cytosol [GO:0005829]; cytosolic ribosome [GO:0022626]; membrane [GO:0016020]; ribosome [GO:0005840]; cadherin binding [GO:0045296]; molecular adaptor activity [GO:0060090]; protein kinase regulator activity [GO:0019887]; protein serine/threonine kinase activator activity [GO:0043539]; RNA binding [GO:0003723]; stalled ribosome sensor activity [GO:0170011]; translation fact…	cytoplasm [GO:0005737]; cytosol [GO:0005829]; cytosolic ribosome [GO:0022626]; membrane [GO:0016020]; ribosome [GO:0005840]	cadherin binding [GO:0045296]; molecular adaptor activity [GO:0060090]; protein kinase regulator activity [GO:0019887]; protein serine/threonine kinase activator activity [GO:0043539]; RNA binding [GO:0003723]; stalled ribosome sensor activity [GO:0170011]; translation factor activity, RNA binding [GO:0008135]	cellular response to amino acid starvation [GO:0034198]; GCN2-mediated signaling [GO:0140469]; regulation of translation [GO:0006417]; rescue of stalled ribosome [GO:0072344]	hsa:10985;	IPR011989;IPR016024;IPR021133;IPR034085;					Cytoplasm
P50990	CCT8	T-complex protein 1 subunit theta OS=Homo sapiens OX=9606 GN=CCT8 PE=1 SV=4	548	59.6	5.6	29	14	33	14	548	48.92	14	CCT8	0	100	azurophil granule lumen [GO:0035578]; cell body [GO:0044297]; centrosome [GO:0005813]; chaperonin-containing T-complex [GO:0005832]; cilium [GO:0005929]; cytoplasm [GO:0005737]; cytosol [GO:0005829]; extracellular exosome [GO:0070062]; extracellular region [GO:0005576]; ficolin-1-rich granule lumen [GO:1904813]; intermediate filament cytoskeleton [GO:0045111]; microtubule [GO:0005874]; nucleoplas…	azurophil granule lumen [GO:0035578]; cell body [GO:0044297]; centrosome [GO:0005813]; chaperonin-containing T-complex [GO:0005832]; cilium [GO:0005929]; cytoplasm [GO:0005737]; cytosol [GO:0005829]; extracellular exosome [GO:0070062]; extracellular region [GO:0005576]; ficolin-1-rich granule lumen [GO:1904813]; intermediate filament cytoskeleton [GO:0045111]; microtubule [GO:0005874]; nucleoplas…	ATP binding [GO:0005524]; ATP hydrolysis activity [GO:0016887]; ATP-dependent protein folding chaperone [GO:0140662]; cadherin binding [GO:0045296]; protein folding chaperone [GO:0044183]; unfolded protein binding [GO:0051082]	binding of sperm to zona pellucida [GO:0007339]; chaperone-mediated protein folding [GO:0061077]; positive regulation of establishment of protein localization to telomere [GO:1904851]; positive regulation of protein localization to Cajal body [GO:1904871]; positive regulation of telomerase RNA localization to Cajal body [GO:1904874]; positive regulation of telomere maintenance via telomerase [GO:…	hsa:10694;	IPR012721;IPR017998;IPR002194;IPR002423;IPR027409;IPR027413;IPR027410;					Cytoplasm
P14625	HSP90B1	Endoplasmin OS=Homo sapiens OX=9606 GN=HSP90B1 PE=1 SV=1	803	92.4	4.84	18	16	55	15	803	64.56	16	HSP90B1	0	100	collagen-containing extracellular matrix [GO:0062023]; cytosol [GO:0005829]; endocytic vesicle lumen [GO:0071682]; endoplasmic reticulum [GO:0005783]; endoplasmic reticulum chaperone complex [GO:0034663]; endoplasmic reticulum lumen [GO:0005788]; endoplasmic reticulum membrane [GO:0005789]; extracellular exosome [GO:0070062]; extracellular region [GO:0005576]; focal adhesion [GO:0005925]; melanos…	collagen-containing extracellular matrix [GO:0062023]; cytosol [GO:0005829]; endocytic vesicle lumen [GO:0071682]; endoplasmic reticulum [GO:0005783]; endoplasmic reticulum chaperone complex [GO:0034663]; endoplasmic reticulum lumen [GO:0005788]; endoplasmic reticulum membrane [GO:0005789]; extracellular exosome [GO:0070062]; extracellular region [GO:0005576]; focal adhesion [GO:0005925]; melanos…	ATP binding [GO:0005524]; ATP hydrolysis activity [GO:0016887]; ATP-dependent protein folding chaperone [GO:0140662]; calcium ion binding [GO:0005509]; low-density lipoprotein particle receptor binding [GO:0050750]; protein phosphatase binding [GO:0019903]; RNA binding [GO:0003723]; unfolded protein binding [GO:0051082]	actin rod assembly [GO:0031247]; cellular response to ATP [GO:0071318]; cellular response to manganese ion [GO:0071287]; DNA damage response [GO:0006974]; ERAD pathway [GO:0036503]; negative regulation of apoptotic process [GO:0043066]; protein folding [GO:0006457]; protein folding in endoplasmic reticulum [GO:0034975]; protein transport [GO:0015031]; regulation of phosphoprotein phosphatase acti…	hsa:7184;	IPR003594;IPR036890;IPR019805;IPR037196;IPR001404;IPR020575;IPR020568;	hsa04141;hsa04151;hsa04657;hsa04915;hsa04918;hsa05200;hsa05207;hsa05215;hsa05132;hsa05417;hsa05418	Genetic Information Processing;Environmental Information Processing;Organismal Systems;Organismal Systems;Organismal Systems;Human Diseases;Human Diseases;Human Diseases;Human Diseases;Human Diseases;Human Diseases	Folding, sorting and degradation;Signal transduction;Immune system;Endocrine system;Endocrine system;Cancer: overview;Cancer: overview;Cancer: specific types;Infectious disease: bacterial;Cardiovascular disease;Cardiovascular disease	Protein processing in endoplasmic reticulum;PI3K-Akt signaling pathway;IL-17 signaling pathway;Estrogen signaling pathway;Thyroid hormone synthesis;Pathways in cancer;Chemical carcinogenesis - receptor activation;Prostate cancer;Salmonella infection;Lipid and atherosclerosis;Fluid shear stress and atherosclerosis	Endoplasmic reticulum
P68371	TUBB4B	Tubulin beta-4B chain OS=Homo sapiens OX=9606 GN=TUBB4B PE=1 SV=1	445	49.8	4.89	28	10	92	3	445	138.62	10	TUBB4B	9	100	axonemal microtubule [GO:0005879]; azurophil granule lumen [GO:0035578]; cytoplasm [GO:0005737]; cytoskeleton [GO:0005856]; cytosol [GO:0005829]; extracellular exosome [GO:0070062]; extracellular region [GO:0005576]; extracellular vesicle [GO:1903561]; intercellular bridge [GO:0045171]; microtubule [GO:0005874]; microtubule cytoskeleton [GO:0015630]; mitotic spindle [GO:0072686]; nucleus [GO:0005…	axonemal microtubule [GO:0005879]; azurophil granule lumen [GO:0035578]; cytoplasm [GO:0005737]; cytoskeleton [GO:0005856]; cytosol [GO:0005829]; extracellular exosome [GO:0070062]; extracellular region [GO:0005576]; extracellular vesicle [GO:1903561]; intercellular bridge [GO:0045171]; microtubule [GO:0005874]; microtubule cytoskeleton [GO:0015630]; mitotic spindle [GO:0072686]; nucleus [GO:0005…	double-stranded RNA binding [GO:0003725]; GTP binding [GO:0005525]; GTPase activity [GO:0003924]; metal ion binding [GO:0046872]; MHC class I protein binding [GO:0042288]; structural constituent of cytoskeleton [GO:0005200]; unfolded protein binding [GO:0051082]	microtubule cytoskeleton organization [GO:0000226]; mitotic cell cycle [GO:0000278]; natural killer cell mediated cytotoxicity [GO:0042267]	hsa:10383;	IPR013838;IPR002453;IPR008280;IPR000217;IPR037103;IPR018316;IPR036525;IPR023123;IPR017975;IPR003008;	hsa04145;hsa04540;hsa04814;hsa05130;hsa05132;hsa05010;hsa05012;hsa05014;hsa05016;hsa05020;hsa05022	Cellular Processes;Cellular Processes;Cellular Processes;Human Diseases;Human Diseases;Human Diseases;Human Diseases;Human Diseases;Human Diseases;Human Diseases;Human Diseases	Transport and catabolism;Cellular community - eukaryotes;Cell motility;Infectious disease: bacterial;Infectious disease: bacterial;Neurodegenerative disease;Neurodegenerative disease;Neurodegenerative disease;Neurodegenerative disease;Neurodegenerative disease;Neurodegenerative disease	Phagosome;Gap junction;Motor proteins;Pathogenic Escherichia coli infection;Salmonella infection;Alzheimer disease;Parkinson disease;Amyotrophic lateral sclerosis;Huntington disease;Prion disease;Pathways of neurodegeneration - multiple diseases	Cytoplasm
P09960	LTA4H	Leukotriene A-4 hydrolase OS=Homo sapiens OX=9606 GN=LTA4H PE=1 SV=2	611	69.2	6.18	21	11	27	11	611	34.4	11	LTA4H	0	100	cytosol [GO:0005829]; extracellular exosome [GO:0070062]; extracellular region [GO:0005576]; ficolin-1-rich granule lumen [GO:1904813]; nucleoplasm [GO:0005654]; nucleus [GO:0005634]; tertiary granule lumen [GO:1904724]; aminopeptidase activity [GO:0004177]; epoxide hydrolase activity [GO:0004301]; leukotriene-A4 hydrolase activity [GO:0004463]; metalloaminopeptidase activity [GO:0070006]; peptid…	cytosol [GO:0005829]; extracellular exosome [GO:0070062]; extracellular region [GO:0005576]; ficolin-1-rich granule lumen [GO:1904813]; nucleoplasm [GO:0005654]; nucleus [GO:0005634]; tertiary granule lumen [GO:1904724]	aminopeptidase activity [GO:0004177]; epoxide hydrolase activity [GO:0004301]; leukotriene-A4 hydrolase activity [GO:0004463]; metalloaminopeptidase activity [GO:0070006]; peptidase activity [GO:0008233]; RNA binding [GO:0003723]; tripeptide aminopeptidase activity [GO:0045148]; zinc ion binding [GO:0008270]	leukotriene biosynthetic process [GO:0019370]; lipid metabolic process [GO:0006629]; peptide catabolic process [GO:0043171]; protein metabolic process [GO:0019538]; proteolysis [GO:0006508]; response to peptide hormone [GO:0043434]; response to zinc ion [GO:0010043]; type I pneumocyte differentiation [GO:0060509]	hsa:4048;	IPR045357;IPR042097;IPR016024;IPR012777;IPR038502;IPR034015;IPR001930;IPR015211;IPR014782;IPR027268;	hsa00590	Metabolism	Lipid metabolism	Arachidonic acid metabolism	Cytoplasm
P08779	KRT16	Keratin, type I cytoskeletal 16 OS=Homo sapiens OX=9606 GN=KRT16 PE=1 SV=4	473	51.2	5.05	24	11	44	2	473	72.84	11	KRT16	0	100	cornified envelope [GO:0001533]; cytoskeleton [GO:0005856]; cytosol [GO:0005829]; extracellular exosome [GO:0070062]; intermediate filament [GO:0005882]; keratin filament [GO:0045095]; nucleus [GO:0005634]; structural constituent of cytoskeleton [GO:0005200]; cytoskeleton organization [GO:0007010]; epithelial cell differentiation [GO:0030855]; establishment of skin barrier [GO:0061436]; hair cycl…	cornified envelope [GO:0001533]; cytoskeleton [GO:0005856]; cytosol [GO:0005829]; extracellular exosome [GO:0070062]; intermediate filament [GO:0005882]; keratin filament [GO:0045095]; nucleus [GO:0005634]	structural constituent of cytoskeleton [GO:0005200]	cytoskeleton organization [GO:0007010]; epithelial cell differentiation [GO:0030855]; establishment of skin barrier [GO:0061436]; hair cycle [GO:0042633]; inflammatory response [GO:0006954]; innate immune response [GO:0045087]; intermediate filament organization [GO:0045109]; keratinization [GO:0031424]; keratinocyte differentiation [GO:0030216]; keratinocyte migration [GO:0051546]; morphogenesis…	hsa:3868;	IPR018039;IPR039008;IPR002957;	hsa04915;hsa05150	Organismal Systems;Human Diseases	Endocrine system;Infectious disease: bacterial	Estrogen signaling pathway;Staphylococcus aureus infection	Cytoplasm
P50991	CCT4	T-complex protein 1 subunit delta OS=Homo sapiens OX=9606 GN=CCT4 PE=1 SV=4	539	57.9	7.83	25	13	27	13	539	24.5	13	CCT4	0	100	cell body [GO:0044297]; cell projection [GO:0042995]; centrosome [GO:0005813]; chaperonin-containing T-complex [GO:0005832]; cytosol [GO:0005829]; extracellular exosome [GO:0070062]; melanosome [GO:0042470]; microtubule [GO:0005874]; nucleoplasm [GO:0005654]; zona pellucida receptor complex [GO:0002199]; ATP binding [GO:0005524]; ATP hydrolysis activity [GO:0016887]; ATP-dependent protein folding…	cell body [GO:0044297]; cell projection [GO:0042995]; centrosome [GO:0005813]; chaperonin-containing T-complex [GO:0005832]; cytosol [GO:0005829]; extracellular exosome [GO:0070062]; melanosome [GO:0042470]; microtubule [GO:0005874]; nucleoplasm [GO:0005654]; zona pellucida receptor complex [GO:0002199]	ATP binding [GO:0005524]; ATP hydrolysis activity [GO:0016887]; ATP-dependent protein folding chaperone [GO:0140662]; protein folding chaperone [GO:0044183]; RNA binding [GO:0003723]; unfolded protein binding [GO:0051082]	binding of sperm to zona pellucida [GO:0007339]; chaperone-mediated protein folding [GO:0061077]; positive regulation of establishment of protein localization to telomere [GO:1904851]; positive regulation of protein localization to Cajal body [GO:1904871]; positive regulation of telomerase activity [GO:0051973]; positive regulation of telomerase RNA localization to Cajal body [GO:1904874]; positi…	hsa:10575;	IPR012717;IPR017998;IPR002194;IPR002423;IPR027409;IPR027413;IPR027410;					Cytoplasm
Q9BQE3	TUBA1C	Tubulin alpha-1C chain OS=Homo sapiens OX=9606 GN=TUBA1C PE=1 SV=1	449	49.9	5.1	30	11	88	4	449	115.51	11	TUBA1C	8	100	cytoplasm [GO:0005737]; cytoplasmic microtubule [GO:0005881]; membrane raft [GO:0045121]; microtubule [GO:0005874]; microtubule cytoskeleton [GO:0015630]; nucleus [GO:0005634]; vesicle [GO:0031982]; GTP binding [GO:0005525]; hydrolase activity [GO:0016787]; metal ion binding [GO:0046872]; structural constituent of cytoskeleton [GO:0005200]; structural molecule activity [GO:0005198]; cell division…	cytoplasm [GO:0005737]; cytoplasmic microtubule [GO:0005881]; membrane raft [GO:0045121]; microtubule [GO:0005874]; microtubule cytoskeleton [GO:0015630]; nucleus [GO:0005634]; vesicle [GO:0031982]	GTP binding [GO:0005525]; hydrolase activity [GO:0016787]; metal ion binding [GO:0046872]; structural constituent of cytoskeleton [GO:0005200]; structural molecule activity [GO:0005198]	cell division [GO:0051301]; cytoskeleton-dependent intracellular transport [GO:0030705]; microtubule cytoskeleton organization [GO:0000226]; microtubule-based process [GO:0007017]; mitotic cell cycle [GO:0000278]	hsa:84790;	IPR002452;IPR008280;IPR000217;IPR037103;IPR018316;IPR036525;IPR023123;IPR017975;IPR003008;	hsa04145;hsa04210;hsa04530;hsa04540;hsa04814;hsa05130;hsa05132;hsa05010;hsa05012;hsa05014;hsa05016;hsa05020;hsa05022	Cellular Processes;Cellular Processes;Cellular Processes;Cellular Processes;Cellular Processes;Human Diseases;Human Diseases;Human Diseases;Human Diseases;Human Diseases;Human Diseases;Human Diseases;Human Diseases	Transport and catabolism;Cell growth and death;Cellular community - eukaryotes;Cellular community - eukaryotes;Cell motility;Infectious disease: bacterial;Infectious disease: bacterial;Neurodegenerative disease;Neurodegenerative disease;Neurodegenerative disease;Neurodegenerative disease;Neurodegenerative disease;Neurodegenerative disease	Phagosome;Apoptosis;Tight junction;Gap junction;Motor proteins;Pathogenic Escherichia coli infection;Salmonella infection;Alzheimer disease;Parkinson disease;Amyotrophic lateral sclerosis;Huntington disease;Prion disease;Pathways of neurodegeneration - multiple diseases	Cytoplasm
P02538	KRT6A	Keratin, type II cytoskeletal 6A OS=Homo sapiens OX=9606 GN=KRT6A PE=1 SV=3	564	60	8	26	15	61	2	564	65.95	15	KRT6A	5	100	cytosol [GO:0005829]; extracellular exosome [GO:0070062]; keratin filament [GO:0045095]; membrane [GO:0016020]; nucleus [GO:0005634]; structural constituent of cytoskeleton [GO:0005200]; structural constituent of skin epidermis [GO:0030280]; antimicrobial humoral immune response mediated by antimicrobial peptide [GO:0061844]; cell differentiation [GO:0030154]; defense response to Gram-positive ba…	cytosol [GO:0005829]; extracellular exosome [GO:0070062]; keratin filament [GO:0045095]; membrane [GO:0016020]; nucleus [GO:0005634]	structural constituent of cytoskeleton [GO:0005200]; structural constituent of skin epidermis [GO:0030280]	antimicrobial humoral immune response mediated by antimicrobial peptide [GO:0061844]; cell differentiation [GO:0030154]; defense response to Gram-positive bacterium [GO:0050830]; intermediate filament organization [GO:0045109]; keratinization [GO:0031424]; killing of cells of another organism [GO:0031640]; morphogenesis of an epithelium [GO:0002009]; negative regulation of entry of bacterium into…	hsa:3853;	IPR018039;IPR039008;IPR032444;IPR003054;					Cytoplasm
P42166	TMPO	Lamina-associated polypeptide 2, isoform alpha OS=Homo sapiens OX=9606 GN=TMPO PE=1 SV=2	694	75.4	7.66	22	13	27	9	694	31.95	13	TMPO	4	100	chromatin [GO:0000785]; nuclear envelope [GO:0005635]; nucleus [GO:0005634]; cadherin binding [GO:0045296]; DNA binding [GO:0003677]; lamin binding [GO:0005521]	chromatin [GO:0000785]; nuclear envelope [GO:0005635]; nucleus [GO:0005634]	cadherin binding [GO:0045296]; DNA binding [GO:0003677]; lamin binding [GO:0005521]			IPR021623;IPR013146;IPR011015;IPR003887;					Nucleus
P38646	HSPA9	Stress-70 protein, mitochondrial OS=Homo sapiens OX=9606 GN=HSPA9 PE=1 SV=2	679	73.6	6.16	19	11	26	11	679	40.41	11	HSPA9	0	100	cytoplasm [GO:0005737]; extracellular exosome [GO:0070062]; focal adhesion [GO:0005925]; MIB complex [GO:0140275]; mitochondrial inner membrane [GO:0005743]; mitochondrial matrix [GO:0005759]; mitochondrial nucleoid [GO:0042645]; mitochondrion [GO:0005739]; nucleolus [GO:0005730]; nucleus [GO:0005634]; SAM complex [GO:0001401]; TIM23 mitochondrial import inner membrane translocase complex [GO:000…	cytoplasm [GO:0005737]; extracellular exosome [GO:0070062]; focal adhesion [GO:0005925]; MIB complex [GO:0140275]; mitochondrial inner membrane [GO:0005743]; mitochondrial matrix [GO:0005759]; mitochondrial nucleoid [GO:0042645]; mitochondrion [GO:0005739]; nucleolus [GO:0005730]; nucleus [GO:0005634]; SAM complex [GO:0001401]; TIM23 mitochondrial import inner membrane translocase complex [GO:000…	ATP binding [GO:0005524]; ATP hydrolysis activity [GO:0016887]; ATP-dependent protein folding chaperone [GO:0140662]; heat shock protein binding [GO:0031072]; protein folding chaperone [GO:0044183]; RNA binding [GO:0003723]; ubiquitin protein ligase binding [GO:0031625]; unfolded protein binding [GO:0051082]	chaperone cofactor-dependent protein refolding [GO:0051085]; erythrocyte differentiation [GO:0030218]; inner mitochondrial membrane organization [GO:0007007]; intracellular protein transport [GO:0006886]; iron-sulfur cluster assembly [GO:0016226]; negative regulation of apoptotic process [GO:0043066]; negative regulation of erythrocyte differentiation [GO:0045647]; negative regulation of hematopo…	hsa:3313;	IPR043129;IPR012725;IPR018181;IPR029048;IPR029047;IPR013126;	hsa03018;hsa05152	Genetic Information Processing;Human Diseases	Folding, sorting and degradation;Infectious disease: bacterial	RNA degradation;Tuberculosis	Mitochondrion
P63104	YWHAZ	14-3-3 protein zeta/delta OS=Homo sapiens OX=9606 GN=YWHAZ PE=1 SV=1	245	27.7	4.79	42	11	73	8	245	92.21	11	YWHAZ	0	100	blood microparticle [GO:0072562]; cytoplasm [GO:0005737]; cytosol [GO:0005829]; extracellular exosome [GO:0070062]; extracellular space [GO:0005615]; focal adhesion [GO:0005925]; glutamatergic synapse [GO:0098978]; hippocampal mossy fiber to CA3 synapse [GO:0098686]; melanosome [GO:0042470]; nucleoplasm [GO:0005654]; nucleus [GO:0005634]; vesicle [GO:0031982]; cadherin binding [GO:0045296]; DNA-b…	blood microparticle [GO:0072562]; cytoplasm [GO:0005737]; cytosol [GO:0005829]; extracellular exosome [GO:0070062]; extracellular space [GO:0005615]; focal adhesion [GO:0005925]; glutamatergic synapse [GO:0098978]; hippocampal mossy fiber to CA3 synapse [GO:0098686]; melanosome [GO:0042470]; nucleoplasm [GO:0005654]; nucleus [GO:0005634]; vesicle [GO:0031982]	cadherin binding [GO:0045296]; DNA-binding transcription factor binding [GO:0140297]; identical protein binding [GO:0042802]; phosphoserine residue binding [GO:0050815]; protein domain specific binding [GO:0019904]; protein kinase binding [GO:0019901]; protein sequestering activity [GO:0140311]; RNA binding [GO:0003723]; transmembrane transporter binding [GO:0044325]; ubiquitin protein ligase bin…	angiogenesis [GO:0001525]; cellular response to glucose starvation [GO:0042149]; ERK1 and ERK2 cascade [GO:0070371]; establishment of Golgi localization [GO:0051683]; Golgi reassembly [GO:0090168]; lung development [GO:0030324]; negative regulation of apoptotic process [GO:0043066]; negative regulation of innate immune response [GO:0045824]; negative regulation of protein localization to nucleus …	hsa:7534;	IPR000308;IPR023409;IPR036815;IPR023410;	hsa04390;hsa04151;hsa04110;hsa04114;hsa05203;hsa05161;hsa05160	Environmental Information Processing;Environmental Information Processing;Cellular Processes;Cellular Processes;Human Diseases;Human Diseases;Human Diseases	Signal transduction;Signal transduction;Cell growth and death;Cell growth and death;Cancer: overview;Infectious disease: viral;Infectious disease: viral	Hippo signaling pathway;PI3K-Akt signaling pathway;Cell cycle;Oocyte meiosis;Viral carcinogenesis;Hepatitis B;Hepatitis C	Cytoplasm
O00159	MYO1C	Unconventional myosin-Ic OS=Homo sapiens OX=9606 GN=MYO1C PE=1 SV=4	1063	121.6	9.41	11	11	38	11	1063	56.82	11	MYO1C	0	100	actin cytoskeleton [GO:0015629]; B-WICH complex [GO:0110016]; basal plasma membrane [GO:0009925]; brush border [GO:0005903]; cell cortex [GO:0005938]; cytoplasm [GO:0005737]; cytoplasmic vesicle membrane [GO:0030659]; cytosol [GO:0005829]; extracellular exosome [GO:0070062]; filamentous actin [GO:0031941]; lateral plasma membrane [GO:0016328]; membrane [GO:0016020]; membrane raft [GO:0045121]; mi…	actin cytoskeleton [GO:0015629]; B-WICH complex [GO:0110016]; basal plasma membrane [GO:0009925]; brush border [GO:0005903]; cell cortex [GO:0005938]; cytoplasm [GO:0005737]; cytoplasmic vesicle membrane [GO:0030659]; cytosol [GO:0005829]; extracellular exosome [GO:0070062]; filamentous actin [GO:0031941]; lateral plasma membrane [GO:0016328]; membrane [GO:0016020]; membrane raft [GO:0045121]; mi…	actin filament binding [GO:0051015]; ATP binding [GO:0005524]; calmodulin binding [GO:0005516]; microfilament motor activity [GO:0000146]; signaling receptor binding [GO:0005102]; small GTPase binding [GO:0031267]	actin filament organization [GO:0007015]; actin filament-based movement [GO:0030048]; cellular response to type II interferon [GO:0071346]; chromatin remodeling [GO:0006338]; endocytosis [GO:0006897]; positive regulation of cell migration [GO:0030335]; positive regulation of cellular response to insulin stimulus [GO:1900078]; positive regulation of protein targeting to membrane [GO:0090314]; posi…	hsa:4641;	IPR000048;IPR036961;IPR001609;IPR010926;IPR036072;IPR027417;	hsa04814;hsa05130	Cellular Processes;Human Diseases	Cell motility;Infectious disease: bacterial	Motor proteins;Pathogenic Escherichia coli infection	Cytoplasm
O43795	MYO1B	Unconventional myosin-Ib OS=Homo sapiens OX=9606 GN=MYO1B PE=1 SV=3	1136	131.9	9.38	13	16	35	16	1136	40.06	16	MYO1B	0	100	actin cytoskeleton [GO:0015629]; actin filament [GO:0005884]; apical part of cell [GO:0045177]; brush border [GO:0005903]; cell periphery [GO:0071944]; cytoplasm [GO:0005737]; early endosome [GO:0005769]; endosome membrane [GO:0010008]; extracellular exosome [GO:0070062]; filopodium [GO:0030175]; microvillus [GO:0005902]; myosin complex [GO:0016459]; perinuclear region of cytoplasm [GO:0048471]; …	actin cytoskeleton [GO:0015629]; actin filament [GO:0005884]; apical part of cell [GO:0045177]; brush border [GO:0005903]; cell periphery [GO:0071944]; cytoplasm [GO:0005737]; early endosome [GO:0005769]; endosome membrane [GO:0010008]; extracellular exosome [GO:0070062]; filopodium [GO:0030175]; microvillus [GO:0005902]; myosin complex [GO:0016459]; perinuclear region of cytoplasm [GO:0048471]; …	actin filament binding [GO:0051015]; ATP binding [GO:0005524]; cadherin binding [GO:0045296]; calmodulin binding [GO:0005516]; microfilament motor activity [GO:0000146]; phosphatidylinositol-3,4,5-trisphosphate binding [GO:0005547]; phosphatidylinositol-4,5-bisphosphate binding [GO:0005546]	actin filament bundle assembly [GO:0051017]; actin filament organization [GO:0007015]; actin filament-based movement [GO:0030048]; endocytosis [GO:0006897]; post-Golgi vesicle-mediated transport [GO:0006892]; vesicle transport along actin filament [GO:0030050]	hsa:4430;	IPR000048;IPR036961;IPR001609;IPR010926;IPR036072;IPR027417;	hsa04814;hsa05130	Cellular Processes;Human Diseases	Cell motility;Infectious disease: bacterial	Motor proteins;Pathogenic Escherichia coli infection	Cytoplasm
P22626	HNRNPA2B1	Heterogeneous nuclear ribonucleoproteins A2/B1 OS=Homo sapiens OX=9606 GN=HNRNPA2B1 PE=1 SV=2	353	37.4	8.95	37	12	52	10	353	46.9	12	HNRNPA2B1	2	100	Cajal body [GO:0015030]; catalytic step 2 spliceosome [GO:0071013]; chromosome, telomeric region [GO:0000781]; cytoplasm [GO:0005737]; extracellular exosome [GO:0070062]; membrane [GO:0016020]; nuclear matrix [GO:0016363]; nucleoplasm [GO:0005654]; nucleus [GO:0005634]; ribonucleoprotein complex [GO:1990904]; spliceosomal complex [GO:0005681]; G-rich strand telomeric DNA binding [GO:0098505]; ide…	Cajal body [GO:0015030]; catalytic step 2 spliceosome [GO:0071013]; chromosome, telomeric region [GO:0000781]; cytoplasm [GO:0005737]; extracellular exosome [GO:0070062]; membrane [GO:0016020]; nuclear matrix [GO:0016363]; nucleoplasm [GO:0005654]; nucleus [GO:0005634]; ribonucleoprotein complex [GO:1990904]; spliceosomal complex [GO:0005681]	G-rich strand telomeric DNA binding [GO:0098505]; identical protein binding [GO:0042802]; miRNA binding [GO:0035198]; molecular condensate scaffold activity [GO:0140693]; mRNA 3'-UTR binding [GO:0003730]; N6-methyladenosine-containing RNA reader activity [GO:1990247]; pre-mRNA intronic binding [GO:0097157]; RNA binding [GO:0003723]; single-stranded telomeric DNA binding [GO:0043047]	G-quadruplex DNA unwinding [GO:0044806]; miRNA transport [GO:1990428]; mRNA export from nucleus [GO:0006406]; mRNA processing [GO:0006397]; mRNA splicing, via spliceosome [GO:0000398]; mRNA transport [GO:0051028]; negative regulation of mRNA splicing, via spliceosome [GO:0048025]; negative regulation of transcription by RNA polymerase II [GO:0000122]; positive regulation of telomerase RNA reverse…	hsa:3181;	IPR021662;IPR034486;IPR012677;IPR035979;IPR000504;	hsa05014	Human Diseases	Neurodegenerative disease	Amyotrophic lateral sclerosis	Cytoplasm
P04259	KRT6B	Keratin, type II cytoskeletal 6B OS=Homo sapiens OX=9606 GN=KRT6B PE=1 SV=5	564	60	8	24	14	58	1	564	60.73	14	KRT6B	0	100	cytosol [GO:0005829]; extracellular exosome [GO:0070062]; keratin filament [GO:0045095]; structural constituent of cytoskeleton [GO:0005200]; structural constituent of skin epidermis [GO:0030280]; ectoderm development [GO:0007398]; intermediate filament organization [GO:0045109]; keratinization [GO:0031424]	cytosol [GO:0005829]; extracellular exosome [GO:0070062]; keratin filament [GO:0045095]	structural constituent of cytoskeleton [GO:0005200]; structural constituent of skin epidermis [GO:0030280]	ectoderm development [GO:0007398]; intermediate filament organization [GO:0045109]; keratinization [GO:0031424]	hsa:3854;	IPR018039;IPR039008;IPR032444;IPR003054;					Cytoplasm
Q16891	IMMT	MICOS complex subunit MIC60 OS=Homo sapiens OX=9606 GN=IMMT PE=1 SV=1	758	83.6	6.48	18	14	29	14	758	50.24	14	IMMT	0	100	membrane [GO:0016020]; MIB complex [GO:0140275]; MICOS complex [GO:0061617]; mitochondrial crista junction [GO:0044284]; mitochondrial inner membrane [GO:0005743]; mitochondrial intermembrane space [GO:0005758]; mitochondrion [GO:0005739]; SAM complex [GO:0001401]; RNA binding [GO:0003723]; cristae formation [GO:0042407]; inner mitochondrial membrane organization [GO:0007007]; mitochondrial calci…	membrane [GO:0016020]; MIB complex [GO:0140275]; MICOS complex [GO:0061617]; mitochondrial crista junction [GO:0044284]; mitochondrial inner membrane [GO:0005743]; mitochondrial intermembrane space [GO:0005758]; mitochondrion [GO:0005739]; SAM complex [GO:0001401]	RNA binding [GO:0003723]	cristae formation [GO:0042407]; inner mitochondrial membrane organization [GO:0007007]; mitochondrial calcium ion homeostasis [GO:0051560]; neuron cellular homeostasis [GO:0070050]	hsa:10989;	IPR019133;					Mitochondrion
P0DMV9	HSPA1B	Heat shock 70 kDa protein 1B OS=Homo sapiens OX=9606 GN=HSPA1B PE=1 SV=1	641	70	5.66	23	13	45	8	641	67.23	13	HSPA1B	0	100	aggresome [GO:0016235]; blood microparticle [GO:0072562]; centriole [GO:0005814]; centrosome [GO:0005813]; cytoplasm [GO:0005737]; cytosol [GO:0005829]; endoplasmic reticulum [GO:0005783]; extracellular exosome [GO:0070062]; extracellular region [GO:0005576]; ficolin-1-rich granule lumen [GO:1904813]; focal adhesion [GO:0005925]; inclusion body [GO:0016234]; mitochondrion [GO:0005739]; nuclear sp…	aggresome [GO:0016235]; blood microparticle [GO:0072562]; centriole [GO:0005814]; centrosome [GO:0005813]; cytoplasm [GO:0005737]; cytosol [GO:0005829]; endoplasmic reticulum [GO:0005783]; extracellular exosome [GO:0070062]; extracellular region [GO:0005576]; ficolin-1-rich granule lumen [GO:1904813]; focal adhesion [GO:0005925]; inclusion body [GO:0016234]; mitochondrion [GO:0005739]; nuclear sp…	ATP binding [GO:0005524]; ATP hydrolysis activity [GO:0016887]; ATP-dependent protein disaggregase activity [GO:0140545]; ATP-dependent protein folding chaperone [GO:0140662]; C3HC4-type RING finger domain binding [GO:0055131]; enzyme binding [GO:0019899]; G protein-coupled receptor binding [GO:0001664]; heat shock protein binding [GO:0031072]; histone deacetylase binding [GO:0042826]; protein fo…	ATP metabolic process [GO:0046034]; cellular heat acclimation [GO:0070370]; cellular response to heat [GO:0034605]; cellular response to oxidative stress [GO:0034599]; cellular response to steroid hormone stimulus [GO:0071383]; chaperone cofactor-dependent protein refolding [GO:0051085]; mRNA catabolic process [GO:0006402]; negative regulation of apoptotic process [GO:0043066]; negative regulatio…	hsa:3303;hsa:3304;	IPR043129;IPR018181;IPR029048;IPR029047;IPR013126;	hsa03040;hsa03040;hsa04141;hsa04141;hsa04010;hsa04010;hsa04144;hsa04144;hsa04612;hsa04612;hsa04915;hsa04915;hsa04213;hsa04213;hsa05162;hsa05162;hsa05134;hsa05134;hsa05145;hsa05145;hsa05020;hsa05020;hsa05417;hsa05417	Genetic Information Processing;Genetic Information Processing;Genetic Information Processing;Genetic Information Processing;Environmental Information Processing;Environmental Information Processing;Cellular Processes;Cellular Processes;Organismal Systems;Organismal Systems;Organismal Systems;Organismal Systems;Organismal Systems;Organismal Systems;Human Diseases;Human Diseases;Human Diseases;Huma…	Transcription;Transcription;Folding, sorting and degradation;Folding, sorting and degradation;Signal transduction;Signal transduction;Transport and catabolism;Transport and catabolism;Immune system;Immune system;Endocrine system;Endocrine system;Aging;Aging;Infectious disease: viral;Infectious disease: viral;Infectious disease: bacterial;Infectious disease: bacterial;Infectious disease: parasitic…	Spliceosome;Spliceosome;Protein processing in endoplasmic reticulum;Protein processing in endoplasmic reticulum;MAPK signaling pathway;MAPK signaling pathway;Endocytosis;Endocytosis;Antigen processing and presentation;Antigen processing and presentation;Estrogen signaling pathway;Estrogen signaling pathway;Longevity regulating pathway - multiple species;Longevity regulating pathway - multiple spe…	Cytoplasm
Q15075	EEA1	Early endosome antigen 1 OS=Homo sapiens OX=9606 GN=EEA1 PE=1 SV=2	1411	162.4	5.68	11	15	29	15	1411	34.7	15	EEA1	0	100	axonal spine [GO:0044308]; cytosol [GO:0005829]; early endosome [GO:0005769]; early endosome membrane [GO:0031901]; extracellular exosome [GO:0070062]; glutamatergic synapse [GO:0098978]; postsynapse [GO:0098794]; recycling endosome [GO:0055037]; Schaffer collateral - CA1 synapse [GO:0098685]; serine-pyruvate aminotransferase complex [GO:0005969]; 1-phosphatidylinositol binding [GO:0005545]; calm…	axonal spine [GO:0044308]; cytosol [GO:0005829]; early endosome [GO:0005769]; early endosome membrane [GO:0031901]; extracellular exosome [GO:0070062]; glutamatergic synapse [GO:0098978]; postsynapse [GO:0098794]; recycling endosome [GO:0055037]; Schaffer collateral - CA1 synapse [GO:0098685]; serine-pyruvate aminotransferase complex [GO:0005969]	1-phosphatidylinositol binding [GO:0005545]; calmodulin binding [GO:0005516]; GTP-dependent protein binding [GO:0030742]; protein homodimerization activity [GO:0042803]; zinc ion binding [GO:0008270]	chemical synaptic transmission, postsynaptic [GO:0099565]; early endosome to late endosome transport [GO:0045022]; endocytosis [GO:0006897]; modulation by host of viral process [GO:0044788]; synaptic vesicle to endosome fusion [GO:0016189]; vesicle fusion [GO:0006906]	hsa:8411;	IPR013087;IPR000306;IPR017455;IPR011011;IPR013083;	hsa04144;hsa04145;hsa05152	Cellular Processes;Cellular Processes;Human Diseases	Transport and catabolism;Transport and catabolism;Infectious disease: bacterial	Endocytosis;Phagosome;Tuberculosis	Cytoplasm
P16615	ATP2A2	Sarcoplasmic/endoplasmic reticulum calcium ATPase 2 OS=Homo sapiens OX=9606 GN=ATP2A2 PE=1 SV=1	1042	114.7	5.34	15	15	31	15	1042	28.1	15	ATP2A2	0	100	calcium ion-transporting ATPase complex [GO:0090534]; endoplasmic reticulum [GO:0005783]; endoplasmic reticulum membrane [GO:0005789]; longitudinal sarcoplasmic reticulum [GO:0014801]; membrane [GO:0016020]; plasma membrane [GO:0005886]; platelet dense tubular network membrane [GO:0031095]; ribbon synapse [GO:0097470]; sarcoplasmic reticulum [GO:0016529]; sarcoplasmic reticulum membrane [GO:00330…	calcium ion-transporting ATPase complex [GO:0090534]; endoplasmic reticulum [GO:0005783]; endoplasmic reticulum membrane [GO:0005789]; longitudinal sarcoplasmic reticulum [GO:0014801]; membrane [GO:0016020]; plasma membrane [GO:0005886]; platelet dense tubular network membrane [GO:0031095]; ribbon synapse [GO:0097470]; sarcoplasmic reticulum [GO:0016529]; sarcoplasmic reticulum membrane [GO:00330…	ATP binding [GO:0005524]; ATP hydrolysis activity [GO:0016887]; calcium ion binding [GO:0005509]; enzyme binding [GO:0019899]; lncRNA binding [GO:0106222]; P-type calcium transporter activity [GO:0005388]; P-type calcium transporter activity involved in regulation of cardiac muscle cell membrane potential [GO:0086039]; S100 protein binding [GO:0044548]; transmembrane transporter binding [GO:00443…	autophagosome assembly [GO:0000045]; autophagosome membrane docking [GO:0016240]; calcium ion import into sarcoplasmic reticulum [GO:1990036]; calcium ion transmembrane transport [GO:0070588]; calcium ion transport from cytosol to endoplasmic reticulum [GO:1903515]; cardiac muscle hypertrophy in response to stress [GO:0014898]; cell adhesion [GO:0007155]; cellular response to oxidative stress [GO…	hsa:488;	IPR006068;IPR004014;IPR023299;IPR018303;IPR023298;IPR008250;IPR036412;IPR023214;IPR005782;IPR001757;IPR044492;	hsa04020;hsa04024;hsa04022;hsa04148;hsa04919;hsa04260;hsa04261;hsa04972;hsa04380;hsa05010;hsa05017;hsa05022;hsa05410;hsa05412;hsa05414;hsa05415	Environmental Information Processing;Environmental Information Processing;Environmental Information Processing;Cellular Processes;Organismal Systems;Organismal Systems;Organismal Systems;Organismal Systems;Organismal Systems;Human Diseases;Human Diseases;Human Diseases;Human Diseases;Human Diseases;Human Diseases;Human Diseases	Signal transduction;Signal transduction;Signal transduction;Transport and catabolism;Endocrine system;Circulatory system;Circulatory system;Digestive system;Development and regeneration;Neurodegenerative disease;Neurodegenerative disease;Neurodegenerative disease;Cardiovascular disease;Cardiovascular disease;Cardiovascular disease;Cardiovascular disease	Calcium signaling pathway;cAMP signaling pathway;cGMP-PKG signaling pathway;Efferocytosis;Thyroid hormone signaling pathway;Cardiac muscle contraction;Adrenergic signaling in cardiomyocytes;Pancreatic secretion;Osteoclast differentiation;Alzheimer disease;Spinocerebellar ataxia;Pathways of neurodegeneration - multiple diseases;Hypertrophic cardiomyopathy;Arrhythmogenic right ventricular cardiomyo…	Cell membrane
Q9P2E9	RRBP1	Ribosome-binding protein 1 OS=Homo sapiens OX=9606 GN=RRBP1 PE=1 SV=5	1410	152.4	8.6	10	13	25	13	1410	39.68	13	RRBP1	0	100	endoplasmic reticulum [GO:0005783]; endoplasmic reticulum membrane [GO:0005789]; membrane [GO:0016020]; ribosome [GO:0005840]; RNA binding [GO:0003723]; signaling receptor activity [GO:0038023]; osteoblast differentiation [GO:0001649]; protein transport [GO:0015031]; translation [GO:0006412]	endoplasmic reticulum [GO:0005783]; endoplasmic reticulum membrane [GO:0005789]; membrane [GO:0016020]; ribosome [GO:0005840]	RNA binding [GO:0003723]; signaling receptor activity [GO:0038023]	osteoblast differentiation [GO:0001649]; protein transport [GO:0015031]; translation [GO:0006412]	hsa:6238;	IPR007794;IPR040248;	hsa04141	Genetic Information Processing	Folding, sorting and degradation	Protein processing in endoplasmic reticulum	Endoplasmic reticulum
P25705	ATP5F1A	ATP synthase subunit alpha, mitochondrial OS=Homo sapiens OX=9606 GN=ATP5F1A PE=1 SV=1	553	59.7	9.13	20	10	36	10	553	69.03	10	ATP5F1A	0	100	cell surface [GO:0009986]; extracellular exosome [GO:0070062]; membrane [GO:0016020]; membrane raft [GO:0045121]; mitochondrial inner membrane [GO:0005743]; mitochondrial matrix [GO:0005759]; mitochondrial proton-transporting ATP synthase complex [GO:0005753]; mitochondrial proton-transporting ATP synthase, catalytic core [GO:0005754]; mitochondrion [GO:0005739]; plasma membrane [GO:0005886]; pro…	cell surface [GO:0009986]; extracellular exosome [GO:0070062]; membrane [GO:0016020]; membrane raft [GO:0045121]; mitochondrial inner membrane [GO:0005743]; mitochondrial matrix [GO:0005759]; mitochondrial proton-transporting ATP synthase complex [GO:0005753]; mitochondrial proton-transporting ATP synthase, catalytic core [GO:0005754]; mitochondrion [GO:0005739]; plasma membrane [GO:0005886]; pro…	ADP binding [GO:0043531]; angiostatin binding [GO:0043532]; ATP binding [GO:0005524]; ATP hydrolysis activity [GO:0016887]; MHC class I protein binding [GO:0042288]; protease binding [GO:0002020]; proton-transporting ATP synthase activity, rotational mechanism [GO:0046933]; RNA binding [GO:0003723]	ATP biosynthetic process [GO:0006754]; cellular response to dexamethasone stimulus [GO:0071549]; cellular response to nitric oxide [GO:0071732]; lipid metabolic process [GO:0006629]; negative regulation of endothelial cell proliferation [GO:0001937]; positive regulation of blood vessel endothelial cell migration [GO:0043536]; proton motive force-driven ATP synthesis [GO:0015986]; proton motive fo…	hsa:498;	IPR023366;IPR000793;IPR038376;IPR033732;IPR005294;IPR020003;IPR004100;IPR036121;IPR000194;IPR027417;	hsa00190;hsa04714;hsa05208;hsa05010;hsa05012;hsa05014;hsa05016;hsa05020;hsa05022;hsa05415	Metabolism;Organismal Systems;Human Diseases;Human Diseases;Human Diseases;Human Diseases;Human Diseases;Human Diseases;Human Diseases;Human Diseases	Energy metabolism;Environmental adaptation;Cancer: overview;Neurodegenerative disease;Neurodegenerative disease;Neurodegenerative disease;Neurodegenerative disease;Neurodegenerative disease;Neurodegenerative disease;Cardiovascular disease	Oxidative phosphorylation;Thermogenesis;Chemical carcinogenesis - reactive oxygen species;Alzheimer disease;Parkinson disease;Amyotrophic lateral sclerosis;Huntington disease;Prion disease;Pathways of neurodegeneration - multiple diseases;Diabetic cardiomyopathy	Mitochondrion
Q14247	CTTN	Src substrate cortactin OS=Homo sapiens OX=9606 GN=CTTN PE=1 SV=2	550	61.5	5.4	26	14	45	14	550	45.46	14	CTTN	0	100	actin filament [GO:0005884]; cell cortex [GO:0005938]; clathrin-coated pit [GO:0005905]; cortical actin cytoskeleton [GO:0030864]; cortical cytoskeleton [GO:0030863]; cytoplasm [GO:0005737]; cytoskeleton [GO:0005856]; cytosol [GO:0005829]; dendritic spine [GO:0043197]; endocytic vesicle [GO:0030139]; endoplasmic reticulum [GO:0005783]; focal adhesion [GO:0005925]; Golgi apparatus [GO:0005794]; in…	actin filament [GO:0005884]; cell cortex [GO:0005938]; clathrin-coated pit [GO:0005905]; cortical actin cytoskeleton [GO:0030864]; cortical cytoskeleton [GO:0030863]; cytoplasm [GO:0005737]; cytoskeleton [GO:0005856]; cytosol [GO:0005829]; dendritic spine [GO:0043197]; endocytic vesicle [GO:0030139]; endoplasmic reticulum [GO:0005783]; focal adhesion [GO:0005925]; Golgi apparatus [GO:0005794]; in…	actin filament binding [GO:0051015]; cadherin binding [GO:0045296]; profilin binding [GO:0005522]	actin cytoskeleton organization [GO:0030036]; cell motility [GO:0048870]; dendritic spine maintenance [GO:0097062]; extrinsic apoptotic signaling pathway [GO:0097191]; focal adhesion assembly [GO:0048041]; intracellular protein transport [GO:0006886]; lamellipodium organization [GO:0097581]; negative regulation of extrinsic apoptotic signaling pathway [GO:2001237]; neuron projection morphogenesis…	hsa:2017;	IPR035716;IPR003134;IPR036028;IPR001452;	hsa04530;hsa05205;hsa05130;hsa05131;hsa05100	Cellular Processes;Human Diseases;Human Diseases;Human Diseases;Human Diseases	Cellular community - eukaryotes;Cancer: overview;Infectious disease: bacterial;Infectious disease: bacterial;Infectious disease: bacterial	Tight junction;Proteoglycans in cancer;Pathogenic Escherichia coli infection;Shigellosis;Bacterial invasion of epithelial cells	Cytoplasm
Q9UHB6	LIMA1	LIM domain and actin-binding protein 1 OS=Homo sapiens OX=9606 GN=LIMA1 PE=1 SV=1	759	85.2	6.84	20	15	21	15	759	17.4	15	LIMA1	0	100	actin cytoskeleton [GO:0015629]; brush border membrane [GO:0031526]; cleavage furrow [GO:0032154]; cytosol [GO:0005829]; focal adhesion [GO:0005925]; plasma membrane [GO:0005886]; ruffle [GO:0001726]; stress fiber [GO:0001725]; actin filament binding [GO:0051015]; actin monomer binding [GO:0003785]; cadherin binding [GO:0045296]; metal ion binding [GO:0046872]; actin filament bundle assembly [GO:…	actin cytoskeleton [GO:0015629]; brush border membrane [GO:0031526]; cleavage furrow [GO:0032154]; cytosol [GO:0005829]; focal adhesion [GO:0005925]; plasma membrane [GO:0005886]; ruffle [GO:0001726]; stress fiber [GO:0001725]	actin filament binding [GO:0051015]; actin monomer binding [GO:0003785]; cadherin binding [GO:0045296]; metal ion binding [GO:0046872]	actin filament bundle assembly [GO:0051017]; cell migration [GO:0016477]; cholesterol homeostasis [GO:0042632]; cholesterol metabolic process [GO:0008203]; intestinal cholesterol absorption [GO:0030299]; negative regulation of actin filament depolymerization [GO:0030835]; ruffle organization [GO:0031529]	hsa:51474;	IPR028740;IPR001781;					Cytoplasm
P07437	TUBB	Tubulin beta chain OS=Homo sapiens OX=9606 GN=TUBB PE=1 SV=2	444	49.6	4.89	25	9	94	2	444	140.35	9	TUBB	0	100	azurophil granule lumen [GO:0035578]; cell body [GO:0044297]; cytoplasm [GO:0005737]; cytoplasmic ribonucleoprotein granule [GO:0036464]; cytoskeleton [GO:0005856]; cytosol [GO:0005829]; extracellular exosome [GO:0070062]; extracellular region [GO:0005576]; intercellular bridge [GO:0045171]; membrane raft [GO:0045121]; microtubule [GO:0005874]; microtubule cytoskeleton [GO:0015630]; mitotic spind…	azurophil granule lumen [GO:0035578]; cell body [GO:0044297]; cytoplasm [GO:0005737]; cytoplasmic ribonucleoprotein granule [GO:0036464]; cytoskeleton [GO:0005856]; cytosol [GO:0005829]; extracellular exosome [GO:0070062]; extracellular region [GO:0005576]; intercellular bridge [GO:0045171]; membrane raft [GO:0045121]; microtubule [GO:0005874]; microtubule cytoskeleton [GO:0015630]; mitotic spind…	GTP binding [GO:0005525]; GTPase activating protein binding [GO:0032794]; GTPase activity [GO:0003924]; metal ion binding [GO:0046872]; MHC class I protein binding [GO:0042288]; protein domain specific binding [GO:0019904]; protein-containing complex binding [GO:0044877]; structural constituent of cytoskeleton [GO:0005200]; structural molecule activity [GO:0005198]; ubiquitin protein ligase bindi…	cell division [GO:0051301]; cytoskeleton-dependent intracellular transport [GO:0030705]; microtubule cytoskeleton organization [GO:0000226]; microtubule-based process [GO:0007017]; mitotic cell cycle [GO:0000278]; natural killer cell mediated cytotoxicity [GO:0042267]; odontoblast differentiation [GO:0071895]; regulation of synapse organization [GO:0050807]; spindle assembly [GO:0051225]	hsa:203068;	IPR013838;IPR002453;IPR008280;IPR000217;IPR037103;IPR018316;IPR036525;IPR023123;IPR017975;IPR003008;	hsa04145;hsa04540;hsa04814;hsa05130;hsa05132;hsa05010;hsa05012;hsa05014;hsa05016;hsa05020;hsa05022	Cellular Processes;Cellular Processes;Cellular Processes;Human Diseases;Human Diseases;Human Diseases;Human Diseases;Human Diseases;Human Diseases;Human Diseases;Human Diseases	Transport and catabolism;Cellular community - eukaryotes;Cell motility;Infectious disease: bacterial;Infectious disease: bacterial;Neurodegenerative disease;Neurodegenerative disease;Neurodegenerative disease;Neurodegenerative disease;Neurodegenerative disease;Neurodegenerative disease	Phagosome;Gap junction;Motor proteins;Pathogenic Escherichia coli infection;Salmonella infection;Alzheimer disease;Parkinson disease;Amyotrophic lateral sclerosis;Huntington disease;Prion disease;Pathways of neurodegeneration - multiple diseases	Cytoplasm
P04083	ANXA1	Annexin A1 OS=Homo sapiens OX=9606 GN=ANXA1 PE=1 SV=2	346	38.7	7.02	32	10	56	10	346	83.95	10	ANXA1	0	100	adherens junction [GO:0005912]; apical plasma membrane [GO:0016324]; basolateral plasma membrane [GO:0016323]; cell surface [GO:0009986]; collagen-containing extracellular matrix [GO:0062023]; cornified envelope [GO:0001533]; cytoplasm [GO:0005737]; cytosol [GO:0005829]; early endosome membrane [GO:0031901]; endosome [GO:0005768]; extracellular exosome [GO:0070062]; extracellular region [GO:00055…	adherens junction [GO:0005912]; apical plasma membrane [GO:0016324]; basolateral plasma membrane [GO:0016323]; cell surface [GO:0009986]; collagen-containing extracellular matrix [GO:0062023]; cornified envelope [GO:0001533]; cytoplasm [GO:0005737]; cytosol [GO:0005829]; early endosome membrane [GO:0031901]; endosome [GO:0005768]; extracellular exosome [GO:0070062]; extracellular region [GO:00055…	cadherin binding involved in cell-cell adhesion [GO:0098641]; calcium ion binding [GO:0005509]; calcium-dependent phospholipid binding [GO:0005544]; calcium-dependent protein binding [GO:0048306]; lipid binding [GO:0008289]; phosphatidylserine binding [GO:0001786]; phospholipase A2 inhibitor activity [GO:0019834]; phospholipid binding [GO:0005543]; signaling receptor binding [GO:0005102]	actin cytoskeleton organization [GO:0030036]; adaptive immune response [GO:0002250]; alpha-beta T cell differentiation [GO:0046632]; arachidonic acid secretion [GO:0050482]; cell surface receptor signaling pathway [GO:0007166]; cellular response to glucocorticoid stimulus [GO:0071385]; cellular response to hydrogen peroxide [GO:0070301]; cellular response to vascular endothelial growth factor sti…	hsa:301;	IPR001464;IPR018502;IPR018252;IPR037104;IPR002388;					Cytoplasm
P60660	MYL6	Myosin light polypeptide 6 OS=Homo sapiens OX=9606 GN=MYL6 PE=1 SV=2	151	16.9	4.65	53	8	54	6	151	58.53	8	MYL6	3	100	brush border [GO:0005903]; cytosol [GO:0005829]; extracellular exosome [GO:0070062]; membrane [GO:0016020]; myosin complex [GO:0016459]; myosin II complex [GO:0016460]; unconventional myosin complex [GO:0016461]; vesicle [GO:0031982]; calcium ion binding [GO:0005509]; cytoskeletal motor activity [GO:0003774]; microfilament motor activity [GO:0000146]; structural constituent of muscle [GO:0008307]…	brush border [GO:0005903]; cytosol [GO:0005829]; extracellular exosome [GO:0070062]; membrane [GO:0016020]; myosin complex [GO:0016459]; myosin II complex [GO:0016460]; unconventional myosin complex [GO:0016461]; vesicle [GO:0031982]	calcium ion binding [GO:0005509]; cytoskeletal motor activity [GO:0003774]; microfilament motor activity [GO:0000146]; structural constituent of muscle [GO:0008307]	muscle contraction [GO:0006936]; muscle filament sliding [GO:0030049]; skeletal muscle tissue development [GO:0007519]	hsa:4637;	IPR011992;IPR002048;	hsa04530;hsa04814;hsa04921;hsa04270	Cellular Processes;Cellular Processes;Organismal Systems;Organismal Systems	Cellular community - eukaryotes;Cell motility;Endocrine system;Circulatory system	Tight junction;Motor proteins;Oxytocin signaling pathway;Vascular smooth muscle contraction	Cytoplasm
Q9Y4I1	MYO5A	Unconventional myosin-Va OS=Homo sapiens OX=9606 GN=MYO5A PE=1 SV=2	1855	215.3	8.48	9	16	29	16	1855	28.46	16	MYO5A	0	100	actin cytoskeleton [GO:0015629]; cytoplasm [GO:0005737]; cytosol [GO:0005829]; extracellular exosome [GO:0070062]; filopodium tip [GO:0032433]; growth cone [GO:0030426]; insulin-responsive compartment [GO:0032593]; melanosome [GO:0042470]; membrane [GO:0016020]; myosin complex [GO:0016459]; neuron projection [GO:0043005]; ruffle [GO:0001726]; actin filament binding [GO:0051015]; ATP binding [GO:0…	actin cytoskeleton [GO:0015629]; cytoplasm [GO:0005737]; cytosol [GO:0005829]; extracellular exosome [GO:0070062]; filopodium tip [GO:0032433]; growth cone [GO:0030426]; insulin-responsive compartment [GO:0032593]; melanosome [GO:0042470]; membrane [GO:0016020]; myosin complex [GO:0016459]; neuron projection [GO:0043005]; ruffle [GO:0001726]	actin filament binding [GO:0051015]; ATP binding [GO:0005524]; calmodulin binding [GO:0005516]; microfilament motor activity [GO:0000146]; RNA binding [GO:0003723]; small GTPase binding [GO:0031267]	actin filament organization [GO:0007015]; actin filament-based movement [GO:0030048]; cellular response to insulin stimulus [GO:0032869]; melanosome transport [GO:0032402]; post-Golgi vesicle-mediated transport [GO:0006892]; protein localization to plasma membrane [GO:0072659]; protein transport [GO:0015031]; vesicle transport along actin filament [GO:0030050]; vesicle-mediated transport [GO:0016…	hsa:4644;	IPR002710;IPR000048;IPR036961;IPR037988;IPR001609;IPR004009;IPR036103;IPR027417;	hsa04814;hsa05130	Cellular Processes;Human Diseases	Cell motility;Infectious disease: bacterial	Motor proteins;Pathogenic Escherichia coli infection	Cytoplasm
P29401	TKT	Transketolase OS=Homo sapiens OX=9606 GN=TKT PE=1 SV=3	623	67.8	7.66	18	10	41	10	623	54.32	10	TKT	0	100	cytosol [GO:0005829]; endoplasmic reticulum membrane [GO:0005789]; extracellular exosome [GO:0070062]; nuclear body [GO:0016604]; nucleoplasm [GO:0005654]; peroxisome [GO:0005777]; vesicle [GO:0031982]; calcium ion binding [GO:0005509]; magnesium ion binding [GO:0000287]; protein homodimerization activity [GO:0042803]; thiamine pyrophosphate binding [GO:0030976]; transketolase activity [GO:000480…	cytosol [GO:0005829]; endoplasmic reticulum membrane [GO:0005789]; extracellular exosome [GO:0070062]; nuclear body [GO:0016604]; nucleoplasm [GO:0005654]; peroxisome [GO:0005777]; vesicle [GO:0031982]	calcium ion binding [GO:0005509]; magnesium ion binding [GO:0000287]; protein homodimerization activity [GO:0042803]; thiamine pyrophosphate binding [GO:0030976]; transketolase activity [GO:0004802]	glyceraldehyde-3-phosphate biosynthetic process [GO:0046166]; pentose-phosphate shunt [GO:0006098]; pentose-phosphate shunt, non-oxidative branch [GO:0009052]; regulation of growth [GO:0040008]; xylulose 5-phosphate biosynthetic process [GO:1901159]	hsa:7086;	IPR029061;IPR009014;IPR005475;IPR020826;IPR033248;IPR049557;IPR005474;	hsa00030	Metabolism	Carbohydrate metabolism	Pentose phosphate pathway	Cytoplasm
P07814	EPRS1	Bifunctional glutamate/proline--tRNA ligase OS=Homo sapiens OX=9606 GN=EPRS1 PE=1 SV=5	1512	170.5	7.33	8	12	19	12	1512	30.94	12	EPRS1	0	100	aminoacyl-tRNA synthetase multienzyme complex [GO:0017101]; cytoplasm [GO:0005737]; cytosol [GO:0005829]; GAIT complex [GO:0097452]; membrane [GO:0016020]; plasma membrane [GO:0005886]; ribonucleoprotein complex [GO:1990904]; ATP binding [GO:0005524]; glutamate-tRNA ligase activity [GO:0004818]; GTPase binding [GO:0051020]; identical protein binding [GO:0042802]; proline-tRNA ligase activity [GO:…	aminoacyl-tRNA synthetase multienzyme complex [GO:0017101]; cytoplasm [GO:0005737]; cytosol [GO:0005829]; GAIT complex [GO:0097452]; membrane [GO:0016020]; plasma membrane [GO:0005886]; ribonucleoprotein complex [GO:1990904]	ATP binding [GO:0005524]; glutamate-tRNA ligase activity [GO:0004818]; GTPase binding [GO:0051020]; identical protein binding [GO:0042802]; proline-tRNA ligase activity [GO:0004827]; protein homodimerization activity [GO:0042803]; RNA stem-loop binding [GO:0035613]; zinc ion binding [GO:0008270]	cellular response to insulin stimulus [GO:0032869]; cellular response to type II interferon [GO:0071346]; glutamyl-tRNA aminoacylation [GO:0006424]; negative regulation of translation [GO:0017148]; prolyl-tRNA aminoacylation [GO:0006433]; regulation of long-chain fatty acid import into cell [GO:0140212]; tRNA aminoacylation for protein translation [GO:0006418]	hsa:2058;	IPR002314;IPR001412;IPR006195;IPR045864;IPR004154;IPR036621;IPR004526;IPR000924;IPR020058;IPR020059;IPR036282;IPR004499;IPR016061;IPR017449;IPR033721;IPR020056;IPR011035;IPR014729;IPR049437;IPR009068;IPR000738;	hsa00860;hsa00970	Metabolism;Genetic Information Processing	Metabolism of cofactors and vitamins;Translation	Porphyrin metabolism;Aminoacyl-tRNA biosynthesis	Cytoplasm
P62701	RPS4X	Small ribosomal subunit protein eS4, X isoform OS=Homo sapiens OX=9606 GN=RPS4X PE=1 SV=2	263	29.6	10.15	33	10	46	10	263	55.91	10	RPS4X	0	100	cytoplasmic ribonucleoprotein granule [GO:0036464]; cytosol [GO:0005829]; cytosolic ribosome [GO:0022626]; cytosolic small ribosomal subunit [GO:0022627]; extracellular exosome [GO:0070062]; focal adhesion [GO:0005925]; membrane [GO:0016020]; nucleolus [GO:0005730]; nucleoplasm [GO:0005654]; ribonucleoprotein complex [GO:1990904]; ribosome [GO:0005840]; small ribosomal subunit [GO:0015935]; small…	cytoplasmic ribonucleoprotein granule [GO:0036464]; cytosol [GO:0005829]; cytosolic ribosome [GO:0022626]; cytosolic small ribosomal subunit [GO:0022627]; extracellular exosome [GO:0070062]; focal adhesion [GO:0005925]; membrane [GO:0016020]; nucleolus [GO:0005730]; nucleoplasm [GO:0005654]; ribonucleoprotein complex [GO:1990904]; ribosome [GO:0005840]; small ribosomal subunit [GO:0015935]; small…	RNA binding [GO:0003723]; rRNA binding [GO:0019843]; structural constituent of ribosome [GO:0003735]	cytoplasmic translation [GO:0002181]; positive regulation of cell population proliferation [GO:0008284]; positive regulation of translation [GO:0045727]; ribosomal small subunit biogenesis [GO:0042274]; translation [GO:0006412]	hsa:6191;	IPR005824;IPR014722;IPR000876;IPR032277;IPR013845;IPR038237;IPR041982;IPR013843;IPR018199;IPR002942;IPR036986;	hsa03010;hsa05171	Genetic Information Processing;Human Diseases	Translation;Infectious disease: viral	Ribosome;Coronavirus disease - COVID-19	Cytoplasm
P40939	HADHA	Trifunctional enzyme subunit alpha, mitochondrial OS=Homo sapiens OX=9606 GN=HADHA PE=1 SV=2	763	82.9	9.04	16	11	32	11	763	38.6	11	HADHA	0	100	mitochondrial fatty acid beta-oxidation multienzyme complex [GO:0016507]; mitochondrial inner membrane [GO:0005743]; mitochondrial nucleoid [GO:0042645]; mitochondrion [GO:0005739]; 3-hydroxyacyl-CoA dehydratase activity [GO:0018812]; 3-hydroxyacyl-CoA dehydrogenase activity [GO:0003857]; acetyl-CoA C-acetyltransferase activity [GO:0003985]; enoyl-CoA hydratase activity [GO:0004300]; fatty-acyl-C…	mitochondrial fatty acid beta-oxidation multienzyme complex [GO:0016507]; mitochondrial inner membrane [GO:0005743]; mitochondrial nucleoid [GO:0042645]; mitochondrion [GO:0005739]	3-hydroxyacyl-CoA dehydratase activity [GO:0018812]; 3-hydroxyacyl-CoA dehydrogenase activity [GO:0003857]; acetyl-CoA C-acetyltransferase activity [GO:0003985]; enoyl-CoA hydratase activity [GO:0004300]; fatty-acyl-CoA binding [GO:0000062]; long-chain-3-hydroxyacyl-CoA dehydrogenase activity [GO:0016509]; NAD+ binding [GO:0070403]; protein-containing complex binding [GO:0044877]	cardiolipin acyl-chain remodeling [GO:0035965]; fatty acid beta-oxidation [GO:0006635]; response to insulin [GO:0032868]; response to xenobiotic stimulus [GO:0009410]	hsa:3030;	IPR006180;IPR006176;IPR006108;IPR008927;IPR029045;IPR018376;IPR001753;IPR012803;IPR036291;	hsa00640;hsa00650;hsa00062;hsa00071;hsa00280;hsa00310;hsa00380;hsa00410	Metabolism;Metabolism;Metabolism;Metabolism;Metabolism;Metabolism;Metabolism;Metabolism	Carbohydrate metabolism;Carbohydrate metabolism;Lipid metabolism;Lipid metabolism;Amino acid metabolism;Amino acid metabolism;Amino acid metabolism;Metabolism of other amino acids	Propanoate metabolism;Butanoate metabolism;Fatty acid elongation;Fatty acid degradation;Valine, leucine and isoleucine degradation;Lysine degradation;Tryptophan metabolism;beta-Alanine metabolism	Mitochondrion
P04075	ALDOA	Fructose-bisphosphate aldolase A OS=Homo sapiens OX=9606 GN=ALDOA PE=1 SV=2	364	39.4	8.09	29	11	50	11	364	71.12	11	ALDOA	0	100	actin cytoskeleton [GO:0015629]; cytosol [GO:0005829]; extracellular exosome [GO:0070062]; extracellular region [GO:0005576]; extracellular space [GO:0005615]; ficolin-1-rich granule lumen [GO:1904813]; I band [GO:0031674]; M band [GO:0031430]; membrane [GO:0016020]; nucleus [GO:0005634]; platelet alpha granule lumen [GO:0031093]; secretory granule lumen [GO:0034774]; sperm head [GO:0061827]; ter…	actin cytoskeleton [GO:0015629]; cytosol [GO:0005829]; extracellular exosome [GO:0070062]; extracellular region [GO:0005576]; extracellular space [GO:0005615]; ficolin-1-rich granule lumen [GO:1904813]; I band [GO:0031674]; M band [GO:0031430]; membrane [GO:0016020]; nucleus [GO:0005634]; platelet alpha granule lumen [GO:0031093]; secretory granule lumen [GO:0034774]; sperm head [GO:0061827]; ter…	actin binding [GO:0003779]; cadherin binding [GO:0045296]; cytoskeletal protein binding [GO:0008092]; fructose binding [GO:0070061]; fructose-bisphosphate aldolase activity [GO:0004332]; identical protein binding [GO:0042802]; RNA binding [GO:0003723]; tubulin binding [GO:0015631]	actin filament organization [GO:0007015]; ATP biosynthetic process [GO:0006754]; binding of sperm to zona pellucida [GO:0007339]; fructose 1,6-bisphosphate metabolic process [GO:0030388]; fructose metabolic process [GO:0006000]; glycolytic process [GO:0006096]; muscle cell cellular homeostasis [GO:0046716]; protein homotetramerization [GO:0051289]; regulation of cell shape [GO:0008360]; striated …	hsa:226;	IPR029768;IPR013785;IPR000741;	hsa00010;hsa00030;hsa00051;hsa04066	Metabolism;Metabolism;Metabolism;Environmental Information Processing	Carbohydrate metabolism;Carbohydrate metabolism;Carbohydrate metabolism;Signal transduction	Glycolysis / Gluconeogenesis;Pentose phosphate pathway;Fructose and mannose metabolism;HIF-1 signaling pathway	Cytoplasm
P27348	YWHAQ	14-3-3 protein theta OS=Homo sapiens OX=9606 GN=YWHAQ PE=1 SV=1	245	27.7	4.78	39	9	60	5	245	82.96	9	YWHAQ	1	100	cytoplasm [GO:0005737]; cytosol [GO:0005829]; extracellular exosome [GO:0070062]; focal adhesion [GO:0005925]; membrane [GO:0016020]; protein-containing complex [GO:0032991]; synapse [GO:0045202]; 14-3-3 protein binding [GO:0071889]; identical protein binding [GO:0042802]; protein domain specific binding [GO:0019904]; transmembrane transporter binding [GO:0044325]; negative regulation of DNA-temp…	cytoplasm [GO:0005737]; cytosol [GO:0005829]; extracellular exosome [GO:0070062]; focal adhesion [GO:0005925]; membrane [GO:0016020]; protein-containing complex [GO:0032991]; synapse [GO:0045202]	14-3-3 protein binding [GO:0071889]; identical protein binding [GO:0042802]; protein domain specific binding [GO:0019904]; transmembrane transporter binding [GO:0044325]	negative regulation of DNA-templated transcription [GO:0045892]; negative regulation of monoatomic ion transmembrane transport [GO:0034766]; protein targeting [GO:0006605]; signal transduction [GO:0007165]; small GTPase-mediated signal transduction [GO:0007264]; substantia nigra development [GO:0021762]	hsa:10971;	IPR000308;IPR023409;IPR036815;IPR023410;IPR042584;	hsa04390;hsa04151;hsa04110;hsa04114;hsa05203;hsa05161;hsa05160	Environmental Information Processing;Environmental Information Processing;Cellular Processes;Cellular Processes;Human Diseases;Human Diseases;Human Diseases	Signal transduction;Signal transduction;Cell growth and death;Cell growth and death;Cancer: overview;Infectious disease: viral;Infectious disease: viral	Hippo signaling pathway;PI3K-Akt signaling pathway;Cell cycle;Oocyte meiosis;Viral carcinogenesis;Hepatitis B;Hepatitis C	Cytoplasm
P07196	NEFL	Neurofilament light polypeptide OS=Homo sapiens OX=9606 GN=NEFL PE=1 SV=3	543	61.5	4.65	24	13	34	13	543	45.5	13	NEFL	0	100	axon [GO:0030424]; axon cytoplasm [GO:1904115]; cholinergic synapse [GO:0098981]; cytoplasm [GO:0005737]; cytosol [GO:0005829]; growth cone [GO:0030426]; intermediate filament [GO:0005882]; neurofilament [GO:0005883]; neuromuscular junction [GO:0031594]; postsynaptic intermediate filament cytoskeleton [GO:0099160]; presynaptic intermediate filament cytoskeleton [GO:0099182]; Schaffer collateral -…	axon [GO:0030424]; axon cytoplasm [GO:1904115]; cholinergic synapse [GO:0098981]; cytoplasm [GO:0005737]; cytosol [GO:0005829]; growth cone [GO:0030426]; intermediate filament [GO:0005882]; neurofilament [GO:0005883]; neuromuscular junction [GO:0031594]; postsynaptic intermediate filament cytoskeleton [GO:0099160]; presynaptic intermediate filament cytoskeleton [GO:0099182]; Schaffer collateral -…	identical protein binding [GO:0042802]; phospholipase binding [GO:0043274]; protein domain specific binding [GO:0019904]; protein-containing complex binding [GO:0044877]; protein-macromolecule adaptor activity [GO:0030674]; structural constituent of cytoskeleton [GO:0005200]; structural constituent of postsynaptic intermediate filament cytoskeleton [GO:0099184]	anterograde axonal transport [GO:0008089]; axonal transport of mitochondrion [GO:0019896]; axonogenesis [GO:0007409]; cerebral cortex development [GO:0021987]; hippocampus development [GO:0021766]; intermediate filament organization [GO:0045109]; intermediate filament polymerization or depolymerization [GO:0045105]; locomotion [GO:0040011]; microtubule cytoskeleton organization [GO:0000226]; moto…	hsa:4747;	IPR018039;IPR039008;IPR006821;	hsa05014;hsa05022	Human Diseases;Human Diseases	Neurodegenerative disease;Neurodegenerative disease	Amyotrophic lateral sclerosis;Pathways of neurodegeneration - multiple diseases	Cytoplasm
P61978	HNRNPK	Heterogeneous nuclear ribonucleoprotein K OS=Homo sapiens OX=9606 GN=HNRNPK PE=1 SV=1	463	50.9	5.54	25	11	39	11	463	55.49	11	HNRNPK	0	100	catalytic step 2 spliceosome [GO:0071013]; cell projection [GO:0042995]; chromatin [GO:0000785]; cytoplasm [GO:0005737]; cytoplasmic stress granule [GO:0010494]; extracellular exosome [GO:0070062]; focal adhesion [GO:0005925]; membrane [GO:0016020]; nucleoplasm [GO:0005654]; nucleus [GO:0005634]; podosome [GO:0002102]; ribonucleoprotein complex [GO:1990904]; cadherin binding [GO:0045296]; DNA bin…	catalytic step 2 spliceosome [GO:0071013]; cell projection [GO:0042995]; chromatin [GO:0000785]; cytoplasm [GO:0005737]; cytoplasmic stress granule [GO:0010494]; extracellular exosome [GO:0070062]; focal adhesion [GO:0005925]; membrane [GO:0016020]; nucleoplasm [GO:0005654]; nucleus [GO:0005634]; podosome [GO:0002102]; ribonucleoprotein complex [GO:1990904]	cadherin binding [GO:0045296]; DNA binding [GO:0003677]; identical protein binding [GO:0042802]; mRNA binding [GO:0003729]; protein domain specific binding [GO:0019904]; RNA binding [GO:0003723]	mRNA splicing, via spliceosome [GO:0000398]; negative regulation of apoptotic process [GO:0043066]; negative regulation of DNA-templated transcription [GO:0045892]; negative regulation of mRNA splicing, via spliceosome [GO:0048025]; positive regulation of low-density lipoprotein receptor activity [GO:1905599]; positive regulation of receptor-mediated endocytosis [GO:0048260]; positive regulation …	hsa:3190;	IPR004087;IPR004088;IPR036612;IPR012987;	hsa03040;hsa05206;hsa05203	Genetic Information Processing;Human Diseases;Human Diseases	Transcription;Cancer: overview;Cancer: overview	Spliceosome;MicroRNAs in cancer;Viral carcinogenesis	Cytoplasm
P26038	MSN	Moesin OS=Homo sapiens OX=9606 GN=MSN PE=1 SV=3	577	67.8	6.4	21	14	53	11	577	41.79	14	MSN	2	100	adherens junction [GO:0005912]; apical part of cell [GO:0045177]; apical plasma membrane [GO:0016324]; basolateral plasma membrane [GO:0016323]; blood microparticle [GO:0072562]; cell periphery [GO:0071944]; cell surface [GO:0009986]; cytoplasm [GO:0005737]; cytoskeleton [GO:0005856]; cytosol [GO:0005829]; extracellular exosome [GO:0070062]; extracellular space [GO:0005615]; filopodium [GO:003017…	adherens junction [GO:0005912]; apical part of cell [GO:0045177]; apical plasma membrane [GO:0016324]; basolateral plasma membrane [GO:0016323]; blood microparticle [GO:0072562]; cell periphery [GO:0071944]; cell surface [GO:0009986]; cytoplasm [GO:0005737]; cytoskeleton [GO:0005856]; cytosol [GO:0005829]; extracellular exosome [GO:0070062]; extracellular space [GO:0005615]; filopodium [GO:003017…	actin binding [GO:0003779]; cell adhesion molecule binding [GO:0050839]; double-stranded RNA binding [GO:0003725]; enzyme binding [GO:0019899]; protein kinase binding [GO:0019901]; signaling receptor binding [GO:0005102]; structural constituent of cytoskeleton [GO:0005200]	cellular response to testosterone stimulus [GO:0071394]; establishment of endothelial barrier [GO:0061028]; establishment of epithelial cell apical/basal polarity [GO:0045198]; gland morphogenesis [GO:0022612]; immunological synapse formation [GO:0001771]; leukocyte cell-cell adhesion [GO:0007159]; leukocyte migration [GO:0050900]; membrane to membrane docking [GO:0022614]; positive regulation of…	hsa:4478;	IPR019749;IPR011174;IPR011259;IPR041789;IPR046810;IPR000798;IPR014352;IPR035963;IPR019748;IPR019747;IPR000299;IPR018979;IPR018980;IPR008954;IPR011993;IPR029071;	hsa04530;hsa04810;hsa04670;hsa05205;hsa05162	Cellular Processes;Cellular Processes;Organismal Systems;Human Diseases;Human Diseases	Cellular community - eukaryotes;Cell motility;Immune system;Cancer: overview;Infectious disease: viral	Tight junction;Regulation of actin cytoskeleton;Leukocyte transendothelial migration;Proteoglycans in cancer;Measles	Cytoplasm
P22314	UBA1	Ubiquitin-like modifier-activating enzyme 1 OS=Homo sapiens OX=9606 GN=UBA1 PE=1 SV=3	1058	117.8	5.76	13	13	29	13	1058	29.43	13	UBA1	0	100	cytoplasm [GO:0005737]; cytosol [GO:0005829]; extracellular exosome [GO:0070062]; mitochondrion [GO:0005739]; nucleoplasm [GO:0005654]; nucleus [GO:0005634]; ATP binding [GO:0005524]; RNA binding [GO:0003723]; ubiquitin activating enzyme activity [GO:0004839]; DNA damage response [GO:0006974]; protein ubiquitination [GO:0016567]; ubiquitin-dependent protein catabolic process [GO:0006511]	cytoplasm [GO:0005737]; cytosol [GO:0005829]; extracellular exosome [GO:0070062]; mitochondrion [GO:0005739]; nucleoplasm [GO:0005654]; nucleus [GO:0005634]	ATP binding [GO:0005524]; RNA binding [GO:0003723]; ubiquitin activating enzyme activity [GO:0004839]	DNA damage response [GO:0006974]; protein ubiquitination [GO:0016567]; ubiquitin-dependent protein catabolic process [GO:0006511]	hsa:7317;	IPR032420;IPR032418;IPR042302;IPR045886;IPR000594;IPR018965;IPR042449;IPR038252;IPR019572;IPR042063;IPR035985;IPR018075;IPR018074;IPR033127;IPR000011;	hsa04120;hsa05012;hsa05022	Genetic Information Processing;Human Diseases;Human Diseases	Folding, sorting and degradation;Neurodegenerative disease;Neurodegenerative disease	Ubiquitin mediated proteolysis;Parkinson disease;Pathways of neurodegeneration - multiple diseases	Nucleus
Q14764	MVP	Major vault protein OS=Homo sapiens OX=9606 GN=MVP PE=1 SV=4	893	99.3	5.48	12	11	29	11	893	42.83	11	MVP	0	100	cytoplasm [GO:0005737]; cytoskeleton [GO:0005856]; cytosol [GO:0005829]; extracellular exosome [GO:0070062]; extracellular region [GO:0005576]; ficolin-1-rich granule lumen [GO:1904813]; membrane [GO:0016020]; nuclear pore [GO:0005643]; nucleus [GO:0005634]; perinuclear region of cytoplasm [GO:0048471]; ribonucleoprotein complex [GO:1990904]; secretory granule lumen [GO:0034774]; identical protei…	cytoplasm [GO:0005737]; cytoskeleton [GO:0005856]; cytosol [GO:0005829]; extracellular exosome [GO:0070062]; extracellular region [GO:0005576]; ficolin-1-rich granule lumen [GO:1904813]; membrane [GO:0016020]; nuclear pore [GO:0005643]; nucleus [GO:0005634]; perinuclear region of cytoplasm [GO:0048471]; ribonucleoprotein complex [GO:1990904]; secretory granule lumen [GO:0034774]	identical protein binding [GO:0042802]; protein kinase binding [GO:0019901]; protein phosphatase binding [GO:0019903]	cell population proliferation [GO:0008283]; ERBB signaling pathway [GO:0038127]; mRNA transport [GO:0051028]; negative regulation of epidermal growth factor receptor signaling pathway [GO:0042059]; negative regulation of protein autophosphorylation [GO:0031953]; negative regulation of protein tyrosine kinase activity [GO:0061099]; protein activation cascade [GO:0072376]; protein transport [GO:001…	hsa:9961;	IPR036013;IPR039059;IPR041139;IPR043023;IPR021870;IPR041134;IPR043179;IPR040989;IPR041136;IPR002499;					Cytoplasm
P13667	PDIA4	Protein disulfide-isomerase A4 OS=Homo sapiens OX=9606 GN=PDIA4 PE=1 SV=2	645	72.9	5.07	20	11	28	11	645	35.8	11	PDIA4	0	100	cell surface [GO:0009986]; endoplasmic reticulum [GO:0005783]; endoplasmic reticulum lumen [GO:0005788]; extracellular space [GO:0005615]; melanosome [GO:0042470]; protein disulfide isomerase activity [GO:0003756]; protein-disulfide reductase activity [GO:0015035]; RNA binding [GO:0003723]; chaperone-mediated protein folding [GO:0061077]; protein folding [GO:0006457]; protein secretion [GO:000930…	cell surface [GO:0009986]; endoplasmic reticulum [GO:0005783]; endoplasmic reticulum lumen [GO:0005788]; extracellular space [GO:0005615]; melanosome [GO:0042470]	protein disulfide isomerase activity [GO:0003756]; protein-disulfide reductase activity [GO:0015035]; RNA binding [GO:0003723]	chaperone-mediated protein folding [GO:0061077]; protein folding [GO:0006457]; protein secretion [GO:0009306]; response to endoplasmic reticulum stress [GO:0034976]	hsa:9601;	IPR005788;IPR041866;IPR005792;IPR017068;IPR036249;IPR017937;IPR013766;	hsa04141;hsa04918;hsa05110	Genetic Information Processing;Organismal Systems;Human Diseases	Folding, sorting and degradation;Endocrine system;Infectious disease: bacterial	Protein processing in endoplasmic reticulum;Thyroid hormone synthesis;Vibrio cholerae infection	Endoplasmic reticulum
P49368	CCT3	T-complex protein 1 subunit gamma OS=Homo sapiens OX=9606 GN=CCT3 PE=1 SV=4	545	60.5	6.49	17	9	24	9	545	40.25	9	CCT3	0	100	cell body [GO:0044297]; chaperonin-containing T-complex [GO:0005832]; cytoskeleton [GO:0005856]; cytosol [GO:0005829]; extracellular exosome [GO:0070062]; microtubule [GO:0005874]; zona pellucida receptor complex [GO:0002199]; ATP binding [GO:0005524]; ATP hydrolysis activity [GO:0016887]; ATP-dependent protein folding chaperone [GO:0140662]; protein folding chaperone [GO:0044183]; RNA binding [G…	cell body [GO:0044297]; chaperonin-containing T-complex [GO:0005832]; cytoskeleton [GO:0005856]; cytosol [GO:0005829]; extracellular exosome [GO:0070062]; microtubule [GO:0005874]; zona pellucida receptor complex [GO:0002199]	ATP binding [GO:0005524]; ATP hydrolysis activity [GO:0016887]; ATP-dependent protein folding chaperone [GO:0140662]; protein folding chaperone [GO:0044183]; RNA binding [GO:0003723]; unfolded protein binding [GO:0051082]	binding of sperm to zona pellucida [GO:0007339]; chaperone-mediated protein folding [GO:0061077]; positive regulation of establishment of protein localization to telomere [GO:1904851]; positive regulation of protein localization to Cajal body [GO:1904871]; positive regulation of telomerase RNA localization to Cajal body [GO:1904874]; positive regulation of telomere maintenance via telomerase [GO:…	hsa:7203;	IPR012719;IPR017998;IPR002194;IPR002423;IPR027409;IPR027413;IPR027410;					Cytoplasm
P09936	UCHL1	Ubiquitin carboxyl-terminal hydrolase isozyme L1 OS=Homo sapiens OX=9606 GN=UCHL1 PE=1 SV=2	223	24.8	5.48	39	8	18	8	223	29.83	8	UCHL1	0	100	axon cytoplasm [GO:1904115]; cytoplasm [GO:0005737]; cytosol [GO:0005829]; endoplasmic reticulum membrane [GO:0005789]; neuron projection terminus [GO:0044306]; neuronal cell body [GO:0043025]; nucleoplasm [GO:0005654]; alpha-2A adrenergic receptor binding [GO:0031694]; cysteine-type deubiquitinase activity [GO:0004843]; cysteine-type endopeptidase activity [GO:0004197]; omega peptidase activity …	axon cytoplasm [GO:1904115]; cytoplasm [GO:0005737]; cytosol [GO:0005829]; endoplasmic reticulum membrane [GO:0005789]; neuron projection terminus [GO:0044306]; neuronal cell body [GO:0043025]; nucleoplasm [GO:0005654]	alpha-2A adrenergic receptor binding [GO:0031694]; cysteine-type deubiquitinase activity [GO:0004843]; cysteine-type endopeptidase activity [GO:0004197]; omega peptidase activity [GO:0008242]; ubiquitin binding [GO:0043130]; ubiquitin protein ligase binding [GO:0031625]	adult walking behavior [GO:0007628]; axon target recognition [GO:0007412]; axonal transport of mitochondrion [GO:0019896]; cellular response to xenobiotic stimulus [GO:0071466]; eating behavior [GO:0042755]; male germ cell proliferation [GO:0002176]; muscle cell development [GO:0055001]; negative regulation of MAP kinase activity [GO:0043407]; neuromuscular process [GO:0050905]; positive regulati…	hsa:7345;	IPR038765;IPR001578;IPR036959;	hsa05012;hsa05022	Human Diseases;Human Diseases	Neurodegenerative disease;Neurodegenerative disease	Parkinson disease;Pathways of neurodegeneration - multiple diseases	Cytoplasm
P09382	LGALS1	Galectin-1 OS=Homo sapiens OX=9606 GN=LGALS1 PE=1 SV=2	135	14.7	5.5	61	8	58	8	135	58.54	8	LGALS1	0	100	collagen-containing extracellular matrix [GO:0062023]; cytoplasm [GO:0005737]; cytosol [GO:0005829]; endoplasmic reticulum lumen [GO:0005788]; extracellular exosome [GO:0070062]; extracellular region [GO:0005576]; extracellular space [GO:0005615]; galectin complex [GO:1990724]; galactoside binding [GO:0016936]; lactose binding [GO:0030395]; laminin binding [GO:0043236]; RNA binding [GO:0003723]; …	collagen-containing extracellular matrix [GO:0062023]; cytoplasm [GO:0005737]; cytosol [GO:0005829]; endoplasmic reticulum lumen [GO:0005788]; extracellular exosome [GO:0070062]; extracellular region [GO:0005576]; extracellular space [GO:0005615]; galectin complex [GO:1990724]	galactoside binding [GO:0016936]; lactose binding [GO:0030395]; laminin binding [GO:0043236]; RNA binding [GO:0003723]	apoptotic process [GO:0006915]; cell-cell adhesion [GO:0098609]; myoblast differentiation [GO:0045445]; plasma cell differentiation [GO:0002317]; positive regulation of apoptotic process [GO:0043065]; positive regulation of canonical NF-kappaB signal transduction [GO:0043123]; positive regulation of inflammatory response [GO:0050729]; positive regulation of viral entry into host cell [GO:0046598]…	hsa:3956;	IPR013320;IPR044156;IPR001079;					Cytoplasm
P67936	TPM4	Tropomyosin alpha-4 chain OS=Homo sapiens OX=9606 GN=TPM4 PE=1 SV=3	248	28.5	4.69	40	12	71	8	248	98.06	12	TPM4	4	100	actin filament [GO:0005884]; cortical cytoskeleton [GO:0030863]; cytoskeleton [GO:0005856]; cytosol [GO:0005829]; extracellular exosome [GO:0070062]; focal adhesion [GO:0005925]; membrane [GO:0016020]; muscle thin filament tropomyosin [GO:0005862]; podosome [GO:0002102]; stress fiber [GO:0001725]; actin filament binding [GO:0051015]; calcium ion binding [GO:0005509]; identical protein binding [GO…	actin filament [GO:0005884]; cortical cytoskeleton [GO:0030863]; cytoskeleton [GO:0005856]; cytosol [GO:0005829]; extracellular exosome [GO:0070062]; focal adhesion [GO:0005925]; membrane [GO:0016020]; muscle thin filament tropomyosin [GO:0005862]; podosome [GO:0002102]; stress fiber [GO:0001725]	actin filament binding [GO:0051015]; calcium ion binding [GO:0005509]; identical protein binding [GO:0042802]; protein heterodimerization activity [GO:0046982]; protein homodimerization activity [GO:0042803]; structural constituent of muscle [GO:0008307]	actin filament organization [GO:0007015]; muscle contraction [GO:0006936]; osteoblast differentiation [GO:0001649]; platelet formation [GO:0030220]	hsa:7171;	IPR000533;IPR014751;	hsa04814;hsa04820;hsa04260;hsa04261;hsa05410;hsa05414	Cellular Processes;Cellular Processes;Organismal Systems;Organismal Systems;Human Diseases;Human Diseases	Cell motility;Cell motility;Circulatory system;Circulatory system;Cardiovascular disease;Cardiovascular disease	Motor proteins;Cytoskeleton in muscle cells;Cardiac muscle contraction;Adrenergic signaling in cardiomyocytes;Hypertrophic cardiomyopathy;Dilated cardiomyopathy	Cytoplasm
P68366	TUBA4A	Tubulin alpha-4A chain OS=Homo sapiens OX=9606 GN=TUBA4A PE=1 SV=1	448	49.9	5.06	22	9	63	2	448	70.52	9	TUBA4A	0	100	cytoplasm [GO:0005737]; cytoskeleton [GO:0005856]; cytosol [GO:0005829]; extracellular exosome [GO:0070062]; extracellular region [GO:0005576]; microtubule [GO:0005874]; microtubule cytoskeleton [GO:0015630]; GTP binding [GO:0005525]; hydrolase activity [GO:0016787]; metal ion binding [GO:0046872]; protein kinase binding [GO:0019901]; structural constituent of cytoskeleton [GO:0005200]; microtubu…	cytoplasm [GO:0005737]; cytoskeleton [GO:0005856]; cytosol [GO:0005829]; extracellular exosome [GO:0070062]; extracellular region [GO:0005576]; microtubule [GO:0005874]; microtubule cytoskeleton [GO:0015630]	GTP binding [GO:0005525]; hydrolase activity [GO:0016787]; metal ion binding [GO:0046872]; protein kinase binding [GO:0019901]; structural constituent of cytoskeleton [GO:0005200]	microtubule cytoskeleton organization [GO:0000226]; mitotic cell cycle [GO:0000278]	hsa:7277;	IPR002452;IPR008280;IPR000217;IPR037103;IPR018316;IPR036525;IPR023123;IPR017975;IPR003008;	hsa04145;hsa04210;hsa04530;hsa04540;hsa04814;hsa05130;hsa05132;hsa05010;hsa05012;hsa05014;hsa05016;hsa05020;hsa05022	Cellular Processes;Cellular Processes;Cellular Processes;Cellular Processes;Cellular Processes;Human Diseases;Human Diseases;Human Diseases;Human Diseases;Human Diseases;Human Diseases;Human Diseases;Human Diseases	Transport and catabolism;Cell growth and death;Cellular community - eukaryotes;Cellular community - eukaryotes;Cell motility;Infectious disease: bacterial;Infectious disease: bacterial;Neurodegenerative disease;Neurodegenerative disease;Neurodegenerative disease;Neurodegenerative disease;Neurodegenerative disease;Neurodegenerative disease	Phagosome;Apoptosis;Tight junction;Gap junction;Motor proteins;Pathogenic Escherichia coli infection;Salmonella infection;Alzheimer disease;Parkinson disease;Amyotrophic lateral sclerosis;Huntington disease;Prion disease;Pathways of neurodegeneration - multiple diseases	Cytoplasm
P04406	GAPDH	Glyceraldehyde-3-phosphate dehydrogenase OS=Homo sapiens OX=9606 GN=GAPDH PE=1 SV=3	335	36	8.46	33	10	75	10	335	43.38	10	GAPDH	0	100	cytoplasm [GO:0005737]; cytosol [GO:0005829]; extracellular exosome [GO:0070062]; GAIT complex [GO:0097452]; intracellular membrane-bounded organelle [GO:0043231]; lipid droplet [GO:0005811]; membrane [GO:0016020]; microtubule cytoskeleton [GO:0015630]; nuclear membrane [GO:0031965]; nucleus [GO:0005634]; perinuclear region of cytoplasm [GO:0048471]; plasma membrane [GO:0005886]; ribonucleoprotei…	cytoplasm [GO:0005737]; cytosol [GO:0005829]; extracellular exosome [GO:0070062]; GAIT complex [GO:0097452]; intracellular membrane-bounded organelle [GO:0043231]; lipid droplet [GO:0005811]; membrane [GO:0016020]; microtubule cytoskeleton [GO:0015630]; nuclear membrane [GO:0031965]; nucleus [GO:0005634]; perinuclear region of cytoplasm [GO:0048471]; plasma membrane [GO:0005886]; ribonucleoprotei…	aspartic-type endopeptidase inhibitor activity [GO:0019828]; disordered domain specific binding [GO:0097718]; glyceraldehyde-3-phosphate dehydrogenase (NAD+) (phosphorylating) activity [GO:0004365]; identical protein binding [GO:0042802]; microtubule binding [GO:0008017]; NAD binding [GO:0051287]; NADP binding [GO:0050661]; peptidyl-cysteine S-nitrosylase activity [GO:0035605]	antimicrobial humoral immune response mediated by antimicrobial peptide [GO:0061844]; cellular response to type II interferon [GO:0071346]; defense response to fungus [GO:0050832]; glucose metabolic process [GO:0006006]; glycolytic process [GO:0006096]; killing by host of symbiont cells [GO:0051873]; killing of cells of another organism [GO:0031640]; microtubule cytoskeleton organization [GO:0000…	hsa:2597;	IPR020831;IPR020830;IPR020829;IPR020828;IPR006424;IPR036291;	hsa00010;hsa04066;hsa05130;hsa05132;hsa05010;hsa05415	Metabolism;Environmental Information Processing;Human Diseases;Human Diseases;Human Diseases;Human Diseases	Carbohydrate metabolism;Signal transduction;Infectious disease: bacterial;Infectious disease: bacterial;Neurodegenerative disease;Cardiovascular disease	Glycolysis / Gluconeogenesis;HIF-1 signaling pathway;Pathogenic Escherichia coli infection;Salmonella infection;Alzheimer disease;Diabetic cardiomyopathy	Cytoplasm
Q7KZF4	SND1	Staphylococcal nuclease domain-containing protein 1 OS=Homo sapiens OX=9606 GN=SND1 PE=1 SV=1	910	101.9	7.17	15	12	20	12	910	19.02	12	SND1	0	100	cytosol [GO:0005829]; dense body [GO:0097433]; extracellular exosome [GO:0070062]; melanosome [GO:0042470]; membrane [GO:0016020]; nucleus [GO:0005634]; RISC complex [GO:0016442]; cadherin binding [GO:0045296]; endonuclease activity [GO:0004519]; endonuclease activity, active with either ribo- or deoxyribonucleic acids and producing 3'-phosphomonoesters [GO:0016894]; nuclease activity [GO:0004518…	cytosol [GO:0005829]; dense body [GO:0097433]; extracellular exosome [GO:0070062]; melanosome [GO:0042470]; membrane [GO:0016020]; nucleus [GO:0005634]; RISC complex [GO:0016442]	cadherin binding [GO:0045296]; endonuclease activity [GO:0004519]; endonuclease activity, active with either ribo- or deoxyribonucleic acids and producing 3'-phosphomonoesters [GO:0016894]; nuclease activity [GO:0004518]; RISC complex binding [GO:1905172]; RNA binding [GO:0003723]; RNA endonuclease activity [GO:0004521]; transcription coregulator activity [GO:0003712]	miRNA catabolic process [GO:0010587]; mRNA catabolic process [GO:0006402]; osteoblast differentiation [GO:0001649]; regulation of cell cycle process [GO:0010564]; regulatory ncRNA-mediated gene silencing [GO:0031047]	hsa:27044;	IPR016685;IPR035437;IPR016071;IPR002071;IPR002999;IPR047386;	hsa05203	Human Diseases	Cancer: overview	Viral carcinogenesis	Cytoplasm
P06576	ATP5F1B	ATP synthase subunit beta, mitochondrial OS=Homo sapiens OX=9606 GN=ATP5F1B PE=1 SV=3	529	56.5	5.4	17	7	24	7	529	40.34	7	ATP5F1B	0	100	cell surface [GO:0009986]; extracellular exosome [GO:0070062]; membrane [GO:0016020]; mitochondrial inner membrane [GO:0005743]; mitochondrial matrix [GO:0005759]; mitochondrial membrane [GO:0031966]; mitochondrial nucleoid [GO:0042645]; mitochondrial proton-transporting ATP synthase complex [GO:0005753]; mitochondrial proton-transporting ATP synthase, catalytic core [GO:0005754]; mitochondrion […	cell surface [GO:0009986]; extracellular exosome [GO:0070062]; membrane [GO:0016020]; mitochondrial inner membrane [GO:0005743]; mitochondrial matrix [GO:0005759]; mitochondrial membrane [GO:0031966]; mitochondrial nucleoid [GO:0042645]; mitochondrial proton-transporting ATP synthase complex [GO:0005753]; mitochondrial proton-transporting ATP synthase, catalytic core [GO:0005754]; mitochondrion […	angiostatin binding [GO:0043532]; ATP binding [GO:0005524]; ATP hydrolysis activity [GO:0016887]; MHC class I protein binding [GO:0042288]; proton-transporting ATP synthase activity, rotational mechanism [GO:0046933]; proton-transporting ATPase activity, rotational mechanism [GO:0046961]	angiogenesis [GO:0001525]; ATP biosynthetic process [GO:0006754]; cellular response to interleukin-7 [GO:0098761]; generation of precursor metabolites and energy [GO:0006091]; lipid metabolic process [GO:0006629]; negative regulation of cell adhesion involved in substrate-bound cell migration [GO:0006933]; osteoblast differentiation [GO:0001649]; positive regulation of blood vessel endothelial ce…	hsa:506;	IPR003593;IPR005722;IPR020003;IPR004100;IPR036121;IPR000194;IPR024034;IPR027417;	hsa00190;hsa04714;hsa05208;hsa05010;hsa05012;hsa05014;hsa05016;hsa05020;hsa05022;hsa05415	Metabolism;Organismal Systems;Human Diseases;Human Diseases;Human Diseases;Human Diseases;Human Diseases;Human Diseases;Human Diseases;Human Diseases	Energy metabolism;Environmental adaptation;Cancer: overview;Neurodegenerative disease;Neurodegenerative disease;Neurodegenerative disease;Neurodegenerative disease;Neurodegenerative disease;Neurodegenerative disease;Cardiovascular disease	Oxidative phosphorylation;Thermogenesis;Chemical carcinogenesis - reactive oxygen species;Alzheimer disease;Parkinson disease;Amyotrophic lateral sclerosis;Huntington disease;Prion disease;Pathways of neurodegeneration - multiple diseases;Diabetic cardiomyopathy	Mitochondrion
Q7Z406	MYH14	Myosin-14 OS=Homo sapiens OX=9606 GN=MYH14 PE=1 SV=2	1995	227.7	5.6	4	10	37	2	1995	57.52	10	MYH14	0	100	actomyosin [GO:0042641]; brush border [GO:0005903]; cytoplasm [GO:0005737]; cytosol [GO:0005829]; extracellular exosome [GO:0070062]; growth cone [GO:0030426]; membrane [GO:0016020]; myosin filament [GO:0032982]; myosin II complex [GO:0016460]; myosin II filament [GO:0097513]; stress fiber [GO:0001725]; actin filament binding [GO:0051015]; ATP binding [GO:0005524]; calmodulin binding [GO:0005516]…	actomyosin [GO:0042641]; brush border [GO:0005903]; cytoplasm [GO:0005737]; cytosol [GO:0005829]; extracellular exosome [GO:0070062]; growth cone [GO:0030426]; membrane [GO:0016020]; myosin filament [GO:0032982]; myosin II complex [GO:0016460]; myosin II filament [GO:0097513]; stress fiber [GO:0001725]	actin filament binding [GO:0051015]; ATP binding [GO:0005524]; calmodulin binding [GO:0005516]; microfilament motor activity [GO:0000146]	actin filament-based movement [GO:0030048]; actomyosin structure organization [GO:0031032]; mitochondrion organization [GO:0007005]; mitotic cytokinesis [GO:0000281]; neuronal action potential [GO:0019228]; regulation of cell shape [GO:0008360]; sensory perception of sound [GO:0007605]; skeletal muscle contraction [GO:0003009]; skeletal muscle tissue development [GO:0007519]; vocalization behavio…	hsa:79784;	IPR000048;IPR036961;IPR001609;IPR004009;IPR008989;IPR002928;IPR027417;	hsa04530;hsa04814;hsa04820;hsa04810;hsa04270;hsa05130	Cellular Processes;Cellular Processes;Cellular Processes;Cellular Processes;Organismal Systems;Human Diseases	Cellular community - eukaryotes;Cell motility;Cell motility;Cell motility;Circulatory system;Infectious disease: bacterial	Tight junction;Motor proteins;Cytoskeleton in muscle cells;Regulation of actin cytoskeleton;Vascular smooth muscle contraction;Pathogenic Escherichia coli infection	Cytoplasm
Q14980	NUMA1	Nuclear mitotic apparatus protein 1 OS=Homo sapiens OX=9606 GN=NUMA1 PE=1 SV=2	2115	238.1	5.78	5	10	16	9	2115	16.48	10	NUMA1	1	100	cell cortex [GO:0005938]; cell cortex region [GO:0099738]; centrosome [GO:0005813]; chromosome [GO:0005694]; cortical microtubule [GO:0055028]; cytoplasmic microtubule bundle [GO:1905720]; cytosol [GO:0005829]; dendrite [GO:0030425]; extracellular exosome [GO:0070062]; lateral cell cortex [GO:0097575]; lateral plasma membrane [GO:0016328]; microtubule bundle [GO:0097427]; microtubule minus-end [G…	cell cortex [GO:0005938]; cell cortex region [GO:0099738]; centrosome [GO:0005813]; chromosome [GO:0005694]; cortical microtubule [GO:0055028]; cytoplasmic microtubule bundle [GO:1905720]; cytosol [GO:0005829]; dendrite [GO:0030425]; extracellular exosome [GO:0070062]; lateral cell cortex [GO:0097575]; lateral plasma membrane [GO:0016328]; microtubule bundle [GO:0097427]; microtubule minus-end [G…	disordered domain specific binding [GO:0097718]; dynein complex binding [GO:0070840]; microtubule binding [GO:0008017]; microtubule minus-end binding [GO:0051011]; microtubule plus-end binding [GO:0051010]; phosphatidylinositol binding [GO:0035091]; protein domain specific binding [GO:0019904]; protein-containing complex binding [GO:0044877]; structural molecule activity [GO:0005198]; tubulin bin…	anastral spindle assembly [GO:0055048]; astral microtubule organization [GO:0030953]; cell division [GO:0051301]; establishment of mitotic spindle orientation [GO:0000132]; meiotic cell cycle [GO:0051321]; microtubule bundle formation [GO:0001578]; nucleus organization [GO:0006997]; positive regulation of BMP signaling pathway [GO:0030513]; positive regulation of chromosome segregation [GO:005198…	hsa:4926;	IPR048726;IPR048724;					Cytoplasm
P31946	YWHAB	14-3-3 protein beta/alpha OS=Homo sapiens OX=9606 GN=YWHAB PE=1 SV=3	246	28.1	4.83	39	9	59	4	246	73.37	9	YWHAB	1	100	cytoplasm [GO:0005737]; cytosol [GO:0005829]; extracellular exosome [GO:0070062]; focal adhesion [GO:0005925]; melanosome [GO:0042470]; membrane [GO:0016020]; perinuclear region of cytoplasm [GO:0048471]; vacuolar membrane [GO:0005774]; cadherin binding [GO:0045296]; enzyme binding [GO:0019899]; histone deacetylase binding [GO:0042826]; identical protein binding [GO:0042802]; phosphoprotein bindi…	cytoplasm [GO:0005737]; cytosol [GO:0005829]; extracellular exosome [GO:0070062]; focal adhesion [GO:0005925]; melanosome [GO:0042470]; membrane [GO:0016020]; perinuclear region of cytoplasm [GO:0048471]; vacuolar membrane [GO:0005774]	cadherin binding [GO:0045296]; enzyme binding [GO:0019899]; histone deacetylase binding [GO:0042826]; identical protein binding [GO:0042802]; phosphoprotein binding [GO:0051219]; phosphoserine residue binding [GO:0050815]; protein domain specific binding [GO:0019904]; protein kinase inhibitor activity [GO:0004860]	cytoplasmic sequestering of protein [GO:0051220]; negative regulation of G protein-coupled receptor signaling pathway [GO:0045744]; negative regulation of protein dephosphorylation [GO:0035308]; positive regulation of catalytic activity [GO:0043085]; protein targeting [GO:0006605]; signal transduction [GO:0007165]	hsa:7529;	IPR000308;IPR023409;IPR036815;IPR023410;	hsa04390;hsa04151;hsa04110;hsa04114;hsa05203;hsa05161;hsa05160	Environmental Information Processing;Environmental Information Processing;Cellular Processes;Cellular Processes;Human Diseases;Human Diseases;Human Diseases	Signal transduction;Signal transduction;Cell growth and death;Cell growth and death;Cancer: overview;Infectious disease: viral;Infectious disease: viral	Hippo signaling pathway;PI3K-Akt signaling pathway;Cell cycle;Oocyte meiosis;Viral carcinogenesis;Hepatitis B;Hepatitis C	Cytoplasm
P53396	ACLY	ATP-citrate synthase OS=Homo sapiens OX=9606 GN=ACLY PE=1 SV=3	1101	120.8	7.33	10	12	25	12	1101	25.61	12	ACLY	0	100	azurophil granule lumen [GO:0035578]; cytosol [GO:0005829]; extracellular exosome [GO:0070062]; extracellular region [GO:0005576]; ficolin-1-rich granule lumen [GO:1904813]; membrane [GO:0016020]; nucleoplasm [GO:0005654]; ATP binding [GO:0005524]; ATP citrate synthase activity [GO:0003878]; metal ion binding [GO:0046872]; acetyl-CoA biosynthetic process [GO:0006085]; cholesterol biosynthetic pro…	azurophil granule lumen [GO:0035578]; cytosol [GO:0005829]; extracellular exosome [GO:0070062]; extracellular region [GO:0005576]; ficolin-1-rich granule lumen [GO:1904813]; membrane [GO:0016020]; nucleoplasm [GO:0005654]	ATP binding [GO:0005524]; ATP citrate synthase activity [GO:0003878]; metal ion binding [GO:0046872]	acetyl-CoA biosynthetic process [GO:0006085]; cholesterol biosynthetic process [GO:0006695]; citrate metabolic process [GO:0006101]; coenzyme A metabolic process [GO:0015936]; fatty acid biosynthetic process [GO:0006633]; lipid biosynthetic process [GO:0008610]; oxaloacetate metabolic process [GO:0006107]; tricarboxylic acid cycle [GO:0006099]	hsa:47;	IPR014608;IPR017440;IPR032263;IPR016143;IPR002020;IPR036969;IPR033847;IPR003781;IPR036291;IPR017866;IPR005811;IPR016102;	hsa00020	Metabolism	Carbohydrate metabolism	Citrate cycle (TCA cycle)	Cytoplasm
P05091	ALDH2	Aldehyde dehydrogenase, mitochondrial OS=Homo sapiens OX=9606 GN=ALDH2 PE=1 SV=2	517	56.3	7.05	21	11	21	10	517	29.07	11	ALDH2	1	100	extracellular exosome [GO:0070062]; mitochondrial matrix [GO:0005759]; mitochondrion [GO:0005739]; aldehyde dehydrogenase (NAD+) activity [GO:0004029]; aldehyde dehydrogenase [NAD(P)+] activity [GO:0004030]; carboxylesterase activity [GO:0106435]; electron transfer activity [GO:0009055]; glyceraldehyde-3-phosphate dehydrogenase (NAD+) (non-phosphorylating) activity [GO:0043878]; NAD binding [GO:0…	extracellular exosome [GO:0070062]; mitochondrial matrix [GO:0005759]; mitochondrion [GO:0005739]	aldehyde dehydrogenase (NAD+) activity [GO:0004029]; aldehyde dehydrogenase [NAD(P)+] activity [GO:0004030]; carboxylesterase activity [GO:0106435]; electron transfer activity [GO:0009055]; glyceraldehyde-3-phosphate dehydrogenase (NAD+) (non-phosphorylating) activity [GO:0043878]; NAD binding [GO:0051287]; nitroglycerin reductase activity [GO:0018547]; phenylacetaldehyde dehydrogenase activity […	alcohol metabolic process [GO:0006066]; aldehyde catabolic process [GO:0046185]; carbohydrate metabolic process [GO:0005975]; ethanol catabolic process [GO:0006068]; regulation of dopamine biosynthetic process [GO:1903179]; regulation of serotonin biosynthetic process [GO:1905627]	hsa:217;	IPR016161;IPR016163;IPR016160;IPR029510;IPR016162;IPR015590;	hsa00010;hsa00053;hsa00620;hsa00071;hsa00561;hsa00280;hsa00310;hsa00330;hsa00340;hsa00380;hsa00410;hsa00770;hsa04936	Metabolism;Metabolism;Metabolism;Metabolism;Metabolism;Metabolism;Metabolism;Metabolism;Metabolism;Metabolism;Metabolism;Metabolism;Human Diseases	Carbohydrate metabolism;Carbohydrate metabolism;Carbohydrate metabolism;Lipid metabolism;Lipid metabolism;Amino acid metabolism;Amino acid metabolism;Amino acid metabolism;Amino acid metabolism;Amino acid metabolism;Metabolism of other amino acids;Metabolism of cofactors and vitamins;Endocrine and metabolic disease	Glycolysis / Gluconeogenesis;Ascorbate and aldarate metabolism;Pyruvate metabolism;Fatty acid degradation;Glycerolipid metabolism;Valine, leucine and isoleucine degradation;Lysine degradation;Arginine and proline metabolism;Histidine metabolism;Tryptophan metabolism;beta-Alanine metabolism;Pantothenate and CoA biosynthesis;Alcoholic liver disease	Mitochondrion
P07237	P4HB	Protein disulfide-isomerase OS=Homo sapiens OX=9606 GN=P4HB PE=1 SV=3	508	57.1	4.87	20	11	39	11	508	31.08	11	P4HB	0	100	cytoskeleton [GO:0005856]; cytosol [GO:0005829]; endoplasmic reticulum [GO:0005783]; endoplasmic reticulum chaperone complex [GO:0034663]; endoplasmic reticulum lumen [GO:0005788]; endoplasmic reticulum-Golgi intermediate compartment [GO:0005793]; external side of plasma membrane [GO:0009897]; extracellular exosome [GO:0070062]; extracellular region [GO:0005576]; focal adhesion [GO:0005925]; lame…	cytoskeleton [GO:0005856]; cytosol [GO:0005829]; endoplasmic reticulum [GO:0005783]; endoplasmic reticulum chaperone complex [GO:0034663]; endoplasmic reticulum lumen [GO:0005788]; endoplasmic reticulum-Golgi intermediate compartment [GO:0005793]; external side of plasma membrane [GO:0009897]; extracellular exosome [GO:0070062]; extracellular region [GO:0005576]; focal adhesion [GO:0005925]; lame…	actin binding [GO:0003779]; enzyme binding [GO:0019899]; integrin binding [GO:0005178]; procollagen-proline 4-dioxygenase activity [GO:0004656]; protein disulfide isomerase activity [GO:0003756]; protein heterodimerization activity [GO:0046982]; protein-disulfide reductase activity [GO:0015035]; RNA binding [GO:0003723]; thiol oxidase activity [GO:0016972]	cellular response to hypoxia [GO:0071456]; cellular response to interleukin-7 [GO:0098761]; endoplasmic reticulum to Golgi vesicle-mediated transport [GO:0006888]; insulin processing [GO:0030070]; interleukin-12-mediated signaling pathway [GO:0035722]; interleukin-23-mediated signaling pathway [GO:0038155]; peptidyl-proline hydroxylation to 4-hydroxy-L-proline [GO:0018401]; positive regulation of…	hsa:5034;	IPR005788;IPR005792;IPR036249;IPR017937;IPR013766;	hsa04141	Genetic Information Processing	Folding, sorting and degradation	Protein processing in endoplasmic reticulum	Endoplasmic reticulum
P60174	TPI1	Triosephosphate isomerase OS=Homo sapiens OX=9606 GN=TPI1 PE=1 SV=4	249	26.7	6.9	31	7	37	7	249	46.04	7	TPI1	0	100	cytosol [GO:0005829]; extracellular exosome [GO:0070062]; extracellular space [GO:0005615]; nucleus [GO:0005634]; methylglyoxal synthase activity [GO:0008929]; protein homodimerization activity [GO:0042803]; triose-phosphate isomerase activity [GO:0004807]; ubiquitin protein ligase binding [GO:0031625]; canonical glycolysis [GO:0061621]; gluconeogenesis [GO:0006094]; glyceraldehyde-3-phosphate bi…	cytosol [GO:0005829]; extracellular exosome [GO:0070062]; extracellular space [GO:0005615]; nucleus [GO:0005634]	methylglyoxal synthase activity [GO:0008929]; protein homodimerization activity [GO:0042803]; triose-phosphate isomerase activity [GO:0004807]; ubiquitin protein ligase binding [GO:0031625]	canonical glycolysis [GO:0061621]; gluconeogenesis [GO:0006094]; glyceraldehyde-3-phosphate biosynthetic process [GO:0046166]; glycerol catabolic process [GO:0019563]; glycolytic process [GO:0006096]; methylglyoxal biosynthetic process [GO:0019242]	hsa:7167;	IPR013785;IPR035990;IPR022896;IPR000652;IPR020861;	hsa00010;hsa00051;hsa00562	Metabolism;Metabolism;Metabolism	Carbohydrate metabolism;Carbohydrate metabolism;Carbohydrate metabolism	Glycolysis / Gluconeogenesis;Fructose and mannose metabolism;Inositol phosphate metabolism	Cytoplasm
P29590	PML	Protein PML OS=Homo sapiens OX=9606 GN=PML PE=1 SV=3	882	97.5	6.21	11	9	13	9	882	14.24	9	PML	0	100	chromosome, telomeric region [GO:0000781]; cytoplasm [GO:0005737]; cytosol [GO:0005829]; early endosome membrane [GO:0031901]; endoplasmic reticulum membrane [GO:0005789]; nuclear matrix [GO:0016363]; nuclear membrane [GO:0031965]; nucleolus [GO:0005730]; nucleoplasm [GO:0005654]; nucleus [GO:0005634]; PML body [GO:0016605]; cobalt ion binding [GO:0050897]; DNA binding [GO:0003677]; identical pro…	chromosome, telomeric region [GO:0000781]; cytoplasm [GO:0005737]; cytosol [GO:0005829]; early endosome membrane [GO:0031901]; endoplasmic reticulum membrane [GO:0005789]; nuclear matrix [GO:0016363]; nuclear membrane [GO:0031965]; nucleolus [GO:0005730]; nucleoplasm [GO:0005654]; nucleus [GO:0005634]; PML body [GO:0016605]	cobalt ion binding [GO:0050897]; DNA binding [GO:0003677]; identical protein binding [GO:0042802]; molecular adaptor activity [GO:0060090]; protein heterodimerization activity [GO:0046982]; protein homodimerization activity [GO:0042803]; SMAD binding [GO:0046332]; SUMO binding [GO:0032183]; SUMO transferase activity [GO:0019789]; sumo-dependent protein binding [GO:0140037]; transcription coactiva…	apoptotic process [GO:0006915]; branching involved in mammary gland duct morphogenesis [GO:0060444]; cell fate commitment [GO:0045165]; cellular response to interleukin-4 [GO:0071353]; cellular response to leukemia inhibitory factor [GO:1990830]; cellular senescence [GO:0090398]; chromatin remodeling [GO:0006338]; circadian regulation of gene expression [GO:0032922]; DNA damage response, signal t…	hsa:5371;	IPR021978;IPR047153;IPR000315;IPR018957;IPR001841;IPR013083;IPR017907;	hsa04120;hsa04144;hsa05200;hsa05202;hsa05221;hsa05164;hsa05168	Genetic Information Processing;Cellular Processes;Human Diseases;Human Diseases;Human Diseases;Human Diseases;Human Diseases	Folding, sorting and degradation;Transport and catabolism;Cancer: overview;Cancer: overview;Cancer: specific types;Infectious disease: viral;Infectious disease: viral	Ubiquitin mediated proteolysis;Endocytosis;Pathways in cancer;Transcriptional misregulation in cancer;Acute myeloid leukemia;Influenza A;Herpes simplex virus 1 infection	Cytoplasm
P49588	AARS1	Alanine--tRNA ligase, cytoplasmic OS=Homo sapiens OX=9606 GN=AARS1 PE=1 SV=2	968	106.7	5.53	11	10	27	10	968	34.16	10	AARS1	0	100	cytoplasm [GO:0005737]; cytosol [GO:0005829]; extracellular exosome [GO:0070062]; membrane [GO:0016020]; mitochondrion [GO:0005739]; alanine-tRNA ligase activity [GO:0004813]; amino acid binding [GO:0016597]; aminoacyl-tRNA editing activity [GO:0002161]; ATP binding [GO:0005524]; Ser-tRNA(Ala) hydrolase activity [GO:0002196]; tRNA binding [GO:0000049]; zinc ion binding [GO:0008270]; alanyl-tRNA a…	cytoplasm [GO:0005737]; cytosol [GO:0005829]; extracellular exosome [GO:0070062]; membrane [GO:0016020]; mitochondrion [GO:0005739]	alanine-tRNA ligase activity [GO:0004813]; amino acid binding [GO:0016597]; aminoacyl-tRNA editing activity [GO:0002161]; ATP binding [GO:0005524]; Ser-tRNA(Ala) hydrolase activity [GO:0002196]; tRNA binding [GO:0000049]; zinc ion binding [GO:0008270]	alanyl-tRNA aminoacylation [GO:0006419]; cerebellar Purkinje cell layer development [GO:0021680]; negative regulation of neuron apoptotic process [GO:0043524]; neuromuscular process controlling balance [GO:0050885]; neuron apoptotic process [GO:0051402]; regulation of cytoplasmic translational fidelity [GO:0140018]; tRNA aminoacylation for protein translation [GO:0006418]; tRNA modification [GO:0…	hsa:16;	IPR045864;IPR002318;IPR018162;IPR018165;IPR018164;IPR023033;IPR003156;IPR018163;IPR009000;IPR012947;	hsa00970	Genetic Information Processing	Translation	Aminoacyl-tRNA biosynthesis	Cytoplasm
P62937	PPIA	Peptidyl-prolyl cis-trans isomerase A OS=Homo sapiens OX=9606 GN=PPIA PE=1 SV=2	165	18	7.81	34	6	27	5	165	28.09	6	PPIA	0	100	cytoplasm [GO:0005737]; cytosol [GO:0005829]; extracellular exosome [GO:0070062]; extracellular region [GO:0005576]; extracellular space [GO:0005615]; ficolin-1-rich granule lumen [GO:1904813]; focal adhesion [GO:0005925]; membrane [GO:0016020]; nucleus [GO:0005634]; protein-containing complex [GO:0032991]; secretory granule lumen [GO:0034774]; vesicle [GO:0031982]; cyclosporin A binding [GO:0016…	cytoplasm [GO:0005737]; cytosol [GO:0005829]; extracellular exosome [GO:0070062]; extracellular region [GO:0005576]; extracellular space [GO:0005615]; ficolin-1-rich granule lumen [GO:1904813]; focal adhesion [GO:0005925]; membrane [GO:0016020]; nucleus [GO:0005634]; protein-containing complex [GO:0032991]; secretory granule lumen [GO:0034774]; vesicle [GO:0031982]	cyclosporin A binding [GO:0016018]; heparan sulfate binding [GO:1904399]; integrin binding [GO:0005178]; peptidyl-prolyl cis-trans isomerase activity [GO:0003755]; RNA binding [GO:0003723]; unfolded protein binding [GO:0051082]; virion binding [GO:0046790]	activation of protein kinase B activity [GO:0032148]; apoptotic process [GO:0006915]; cell adhesion molecule production [GO:0060352]; cellular response to oxidative stress [GO:0034599]; endothelial cell activation [GO:0042118]; leukocyte chemotaxis [GO:0030595]; lipid droplet organization [GO:0034389]; negative regulation of oxidative stress-induced intrinsic apoptotic signaling pathway [GO:19021…	hsa:5478;	IPR029000;IPR024936;IPR020892;IPR002130;	hsa03250;hsa04217	Genetic Information Processing;Cellular Processes	Information processing in viruses;Cell growth and death	Viral life cycle - HIV-1;Necroptosis	Cytoplasm
P42704	LRPPRC	Leucine-rich PPR motif-containing protein, mitochondrial OS=Homo sapiens OX=9606 GN=LRPPRC PE=1 SV=3	1394	157.8	6.13	7	10	23	10	1394	31.28	10	LRPPRC	0	100	condensed nuclear chromosome [GO:0000794]; cytoskeleton [GO:0005856]; membrane [GO:0016020]; microtubule [GO:0005874]; mitochondrial matrix [GO:0005759]; mitochondrial nucleoid [GO:0042645]; mitochondrion [GO:0005739]; nuclear inner membrane [GO:0005637]; nuclear outer membrane [GO:0005640]; nucleoplasm [GO:0005654]; nucleus [GO:0005634]; perinuclear region of cytoplasm [GO:0048471]; ribonucleopr…	condensed nuclear chromosome [GO:0000794]; cytoskeleton [GO:0005856]; membrane [GO:0016020]; microtubule [GO:0005874]; mitochondrial matrix [GO:0005759]; mitochondrial nucleoid [GO:0042645]; mitochondrion [GO:0005739]; nuclear inner membrane [GO:0005637]; nuclear outer membrane [GO:0005640]; nucleoplasm [GO:0005654]; nucleus [GO:0005634]; perinuclear region of cytoplasm [GO:0048471]; ribonucleopr…	beta-tubulin binding [GO:0048487]; microtubule binding [GO:0008017]; mRNA 3'-UTR binding [GO:0003730]; RNA binding [GO:0003723]; single-stranded DNA binding [GO:0003697]; ubiquitin protein ligase binding [GO:0031625]	mitochondrial RNA catabolic process [GO:0000957]; mitochondrion transport along microtubule [GO:0047497]; mRNA transport [GO:0051028]; negative regulation of mitochondrial RNA catabolic process [GO:0000961]; regulation of mitochondrial translation [GO:0070129]	hsa:10128;	IPR033490;IPR002885;IPR033443;IPR011990;					Mitochondrion
O00571	DDX3X	ATP-dependent RNA helicase DDX3X OS=Homo sapiens OX=9606 GN=DDX3X PE=1 SV=3	662	73.2	7.18	16	11	19	11	662	15.01	11	DDX3X	0	100	cell leading edge [GO:0031252]; centrosome [GO:0005813]; cytoplasm [GO:0005737]; cytoplasmic stress granule [GO:0010494]; cytosol [GO:0005829]; extracellular exosome [GO:0070062]; extracellular region [GO:0005576]; ficolin-1-rich granule lumen [GO:1904813]; lamellipodium [GO:0030027]; NLRP3 inflammasome complex [GO:0072559]; nucleoplasm [GO:0005654]; nucleus [GO:0005634]; P granule [GO:0043186]; …	cell leading edge [GO:0031252]; centrosome [GO:0005813]; cytoplasm [GO:0005737]; cytoplasmic stress granule [GO:0010494]; cytosol [GO:0005829]; extracellular exosome [GO:0070062]; extracellular region [GO:0005576]; ficolin-1-rich granule lumen [GO:1904813]; lamellipodium [GO:0030027]; NLRP3 inflammasome complex [GO:0072559]; nucleoplasm [GO:0005654]; nucleus [GO:0005634]; P granule [GO:0043186]; …	ATP binding [GO:0005524]; ATP hydrolysis activity [GO:0016887]; cadherin binding [GO:0045296]; CTPase activity [GO:0043273]; DNA binding [GO:0003677]; DNA helicase activity [GO:0003678]; eukaryotic initiation factor 4E binding [GO:0008190]; gamma-tubulin binding [GO:0043015]; GTPase activity [GO:0003924]; mRNA 5'-UTR binding [GO:0048027]; mRNA binding [GO:0003729]; poly(A) binding [GO:0008143]; p…	cell differentiation [GO:0030154]; cellular response to arsenic-containing substance [GO:0071243]; cellular response to osmotic stress [GO:0071470]; cellular response to virus [GO:0098586]; chromosome segregation [GO:0007059]; cytosolic ribosome assembly [GO:0042256]; extrinsic apoptotic signaling pathway via death domain receptors [GO:0008625]; gamete generation [GO:0007276]; innate immune respo…	hsa:1654;	IPR011545;IPR014001;IPR001650;IPR027417;IPR000629;IPR014014;	hsa04622;hsa05203;hsa05161	Organismal Systems;Human Diseases;Human Diseases	Immune system;Cancer: overview;Infectious disease: viral	RIG-I-like receptor signaling pathway;Viral carcinogenesis;Hepatitis B	Cytoplasm
O75369	FLNB	Filamin-B OS=Homo sapiens OX=9606 GN=FLNB PE=1 SV=2	2602	278	5.73	5	13	23	10	2602	18.88	13	FLNB	0	100	actin cytoskeleton [GO:0015629]; brush border [GO:0005903]; cell cortex [GO:0005938]; cytoplasm [GO:0005737]; cytosol [GO:0005829]; extracellular exosome [GO:0070062]; focal adhesion [GO:0005925]; membrane [GO:0016020]; phagocytic vesicle [GO:0045335]; plasma membrane [GO:0005886]; stress fiber [GO:0001725]; Z disc [GO:0030018]; actin binding [GO:0003779]; actin filament binding [GO:0051015]; cad…	actin cytoskeleton [GO:0015629]; brush border [GO:0005903]; cell cortex [GO:0005938]; cytoplasm [GO:0005737]; cytosol [GO:0005829]; extracellular exosome [GO:0070062]; focal adhesion [GO:0005925]; membrane [GO:0016020]; phagocytic vesicle [GO:0045335]; plasma membrane [GO:0005886]; stress fiber [GO:0001725]; Z disc [GO:0030018]	actin binding [GO:0003779]; actin filament binding [GO:0051015]; cadherin binding [GO:0045296]; identical protein binding [GO:0042802]; RNA binding [GO:0003723]	actin cytoskeleton organization [GO:0030036]; cellular response to type II interferon [GO:0071346]; epithelial cell morphogenesis [GO:0003382]; keratinocyte development [GO:0003334]; signal transduction [GO:0007165]; skeletal muscle tissue development [GO:0007519]	hsa:2317;	IPR001589;IPR001715;IPR036872;IPR044801;IPR017868;IPR001298;IPR013783;IPR014756;	hsa04510	Cellular Processes	Cellular community - eukaryotes	Focal adhesion	Cytoplasm
P46821	MAP1B	Microtubule-associated protein 1B OS=Homo sapiens OX=9606 GN=MAP1B PE=1 SV=2	2468	270.5	4.81	6	13	17	13	2468	11.33	13	MAP1B	0	100	apical dendrite [GO:0097440]; axon [GO:0030424]; basal dendrite [GO:0097441]; cytosol [GO:0005829]; dendrite [GO:0030425]; dendritic spine [GO:0043197]; growth cone [GO:0030426]; hippocampal mossy fiber [GO:0097457]; microtubule [GO:0005874]; microtubule associated complex [GO:0005875]; neuronal cell body [GO:0043025]; perikaryon [GO:0043204]; perinuclear region of cytoplasm [GO:0048471]; photore…	apical dendrite [GO:0097440]; axon [GO:0030424]; basal dendrite [GO:0097441]; cytosol [GO:0005829]; dendrite [GO:0030425]; dendritic spine [GO:0043197]; growth cone [GO:0030426]; hippocampal mossy fiber [GO:0097457]; microtubule [GO:0005874]; microtubule associated complex [GO:0005875]; neuronal cell body [GO:0043025]; perikaryon [GO:0043204]; perinuclear region of cytoplasm [GO:0048471]; photore…	actin binding [GO:0003779]; microtubule binding [GO:0008017]; phospholipid binding [GO:0005543]; protein-containing complex binding [GO:0044877]; structural molecule activity [GO:0005198]	axon extension [GO:0048675]; axonogenesis [GO:0007409]; cellular response to growth factor stimulus [GO:0071363]; cellular response to peptide hormone stimulus [GO:0071375]; dendrite development [GO:0016358]; developmental maturation [GO:0021700]; establishment of monopolar cell polarity [GO:0061162]; induction of synaptic plasticity by chemical substance [GO:0051915]; microtubule bundle formatio…	hsa:4131;	IPR026074;IPR000102;	hsa03250	Genetic Information Processing	Information processing in viruses	Viral life cycle - HIV-1	Cytoplasm
P68104	EEF1A1	Elongation factor 1-alpha 1 OS=Homo sapiens OX=9606 GN=EEF1A1 PE=1 SV=1	462	50.1	9.01	22	9	69	9	462	102.12	9	EEF1A1	0	100	cortical actin cytoskeleton [GO:0030864]; cytoplasm [GO:0005737]; cytoplasmic side of lysosomal membrane [GO:0098574]; cytosol [GO:0005829]; cytosolic ribosome [GO:0022626]; eukaryotic translation elongation factor 1 complex [GO:0005853]; extracellular exosome [GO:0070062]; extracellular region [GO:0005576]; extracellular space [GO:0005615]; ficolin-1-rich granule lumen [GO:1904813]; membrane [GO…	cortical actin cytoskeleton [GO:0030864]; cytoplasm [GO:0005737]; cytoplasmic side of lysosomal membrane [GO:0098574]; cytosol [GO:0005829]; cytosolic ribosome [GO:0022626]; eukaryotic translation elongation factor 1 complex [GO:0005853]; extracellular exosome [GO:0070062]; extracellular region [GO:0005576]; extracellular space [GO:0005615]; ficolin-1-rich granule lumen [GO:1904813]; membrane [GO…	GTP binding [GO:0005525]; GTPase activity [GO:0003924]; kinase binding [GO:0019900]; molecular adaptor activity [GO:0060090]; protein kinase binding [GO:0019901]; RNA binding [GO:0003723]; translation elongation factor activity [GO:0003746]; tRNA binding [GO:0000049]	cellular response to epidermal growth factor stimulus [GO:0071364]; positive regulation by host of viral genome replication [GO:0044829]; regulation of chaperone-mediated autophagy [GO:1904714]; regulation of D-erythro-sphingosine kinase activity [GO:1900022]; translation [GO:0006412]; translational elongation [GO:0006414]	hsa:1915;	IPR004161;IPR031157;IPR027417;IPR000795;IPR009000;IPR009001;IPR004539;IPR004160;	hsa03013;hsa05134;hsa05140	Genetic Information Processing;Human Diseases;Human Diseases	Translation;Infectious disease: bacterial;Infectious disease: parasitic	Nucleocytoplasmic transport;Legionellosis;Leishmaniasis	Cytoplasm
P11586	MTHFD1	C-1-tetrahydrofolate synthase, cytoplasmic OS=Homo sapiens OX=9606 GN=MTHFD1 PE=1 SV=4	935	101.5	7.3	11	10	16	10	935	22.59	10	MTHFD1	0	100	cytosol [GO:0005829]; extracellular exosome [GO:0070062]; membrane [GO:0016020]; mitochondrion [GO:0005739]; ATP binding [GO:0005524]; formate-tetrahydrofolate ligase activity [GO:0004329]; methenyltetrahydrofolate cyclohydrolase activity [GO:0004477]; methylenetetrahydrofolate dehydrogenase (NAD+) activity [GO:0004487]; methylenetetrahydrofolate dehydrogenase (NADP+) activity [GO:0004488]; methy…	cytosol [GO:0005829]; extracellular exosome [GO:0070062]; membrane [GO:0016020]; mitochondrion [GO:0005739]	ATP binding [GO:0005524]; formate-tetrahydrofolate ligase activity [GO:0004329]; methenyltetrahydrofolate cyclohydrolase activity [GO:0004477]; methylenetetrahydrofolate dehydrogenase (NAD+) activity [GO:0004487]; methylenetetrahydrofolate dehydrogenase (NADP+) activity [GO:0004488]; methylenetetrahydrofolate dehydrogenase [NAD(P)+] activity [GO:0004486]	10-formyltetrahydrofolate biosynthetic process [GO:0009257]; embryonic neurocranium morphogenesis [GO:0048702]; embryonic viscerocranium morphogenesis [GO:0048703]; heart development [GO:0007507]; methionine biosynthetic process [GO:0009086]; methionine metabolic process [GO:0006555]; neural tube closure [GO:0001843]; neutrophil homeostasis [GO:0001780]; one-carbon metabolic process [GO:0006730];…	hsa:4522;	IPR046346;IPR000559;IPR020628;IPR036291;IPR027417;IPR000672;IPR020630;IPR020867;IPR020631;	hsa00670	Metabolism	Metabolism of cofactors and vitamins	One carbon pool by folate	Cytoplasm
P19338	NCL	Nucleolin OS=Homo sapiens OX=9606 GN=NCL PE=1 SV=3	710	76.6	4.7	14	12	49	12	710	51.47	12	NCL	0	100	cell cortex [GO:0005938]; chromosome [GO:0005694]; cornified envelope [GO:0001533]; cytoplasmic ribonucleoprotein granule [GO:0036464]; extracellular exosome [GO:0070062]; macropinosome membrane [GO:0160056]; membrane [GO:0016020]; nucleolus [GO:0005730]; nucleoplasm [GO:0005654]; nucleus [GO:0005634]; plasma membrane [GO:0005886]; ribonucleoprotein complex [GO:1990904]; spliceosomal complex [GO:…	cell cortex [GO:0005938]; chromosome [GO:0005694]; cornified envelope [GO:0001533]; cytoplasmic ribonucleoprotein granule [GO:0036464]; extracellular exosome [GO:0070062]; macropinosome membrane [GO:0160056]; membrane [GO:0016020]; nucleolus [GO:0005730]; nucleoplasm [GO:0005654]; nucleus [GO:0005634]; plasma membrane [GO:0005886]; ribonucleoprotein complex [GO:1990904]; spliceosomal complex [GO:…	DNA topoisomerase binding [GO:0044547]; identical protein binding [GO:0042802]; insulin receptor substrate binding [GO:0043560]; mRNA 5'-UTR binding [GO:0048027]; PH domain binding [GO:0042731]; RNA binding [GO:0003723]; telomeric DNA binding [GO:0042162]	angiogenesis [GO:0001525]; cellular response to epidermal growth factor stimulus [GO:0071364]; cellular response to leukemia inhibitory factor [GO:1990830]; negative regulation of insulin receptor signaling pathway [GO:0046627]; negative regulation of translation [GO:0017148]; positive regulation of mRNA splicing, via spliceosome [GO:0048026]; positive regulation of transcription by RNA polymeras…	hsa:4691;	IPR034230;IPR034233;IPR034234;IPR034235;IPR012677;IPR035979;IPR000504;IPR003954;	hsa05130	Human Diseases	Infectious disease: bacterial	Pathogenic Escherichia coli infection	Nucleus
P19367	HK1	Hexokinase-1 OS=Homo sapiens OX=9606 GN=HK1 PE=1 SV=3	917	102.4	6.8	11	10	17	9	917	18.14	10	HK1	1	100	cytosol [GO:0005829]; membrane raft [GO:0045121]; mitochondrial outer membrane [GO:0005741]; mitochondrion [GO:0005739]; ATP binding [GO:0005524]; fructokinase activity [GO:0008865]; glucokinase activity [GO:0004340]; glucosamine kinase activity [GO:0047931]; glucose binding [GO:0005536]; hexokinase activity [GO:0004396]; mannokinase activity [GO:0019158]; peptidoglycan binding [GO:0042834]; cano…	cytosol [GO:0005829]; membrane raft [GO:0045121]; mitochondrial outer membrane [GO:0005741]; mitochondrion [GO:0005739]	ATP binding [GO:0005524]; fructokinase activity [GO:0008865]; glucokinase activity [GO:0004340]; glucosamine kinase activity [GO:0047931]; glucose binding [GO:0005536]; hexokinase activity [GO:0004396]; mannokinase activity [GO:0019158]; peptidoglycan binding [GO:0042834]	canonical glycolysis [GO:0061621]; carbohydrate phosphorylation [GO:0046835]; establishment of protein localization to mitochondrion [GO:0072655]; fructose 6-phosphate metabolic process [GO:0006002]; glucose 6-phosphate metabolic process [GO:0051156]; glucose metabolic process [GO:0006006]; glycolytic process [GO:0006096]; inflammatory response [GO:0006954]; innate immune response [GO:0045087]; i…	hsa:3098;	IPR043129;IPR001312;IPR019807;IPR022673;IPR022672;	hsa00010;hsa00051;hsa00052;hsa00500;hsa00520;hsa00524;hsa04066;hsa04910;hsa04973;hsa05230;hsa05131;hsa04930	Metabolism;Metabolism;Metabolism;Metabolism;Metabolism;Metabolism;Environmental Information Processing;Organismal Systems;Organismal Systems;Human Diseases;Human Diseases;Human Diseases	Carbohydrate metabolism;Carbohydrate metabolism;Carbohydrate metabolism;Carbohydrate metabolism;Carbohydrate metabolism;Biosynthesis of other secondary metabolites;Signal transduction;Endocrine system;Digestive system;Cancer: overview;Infectious disease: bacterial;Endocrine and metabolic disease	Glycolysis / Gluconeogenesis;Fructose and mannose metabolism;Galactose metabolism;Starch and sucrose metabolism;Amino sugar and nucleotide sugar metabolism;Neomycin, kanamycin and gentamicin biosynthesis;HIF-1 signaling pathway;Insulin signaling pathway;Carbohydrate digestion and absorption;Central carbon metabolism in cancer;Shigellosis;Type II diabetes mellitus	Cytoplasm
O00299	CLIC1	Chloride intracellular channel protein 1 OS=Homo sapiens OX=9606 GN=CLIC1 PE=1 SV=4	241	26.9	5.17	30	6	24	6	241	38.73	6	CLIC1	0	100	blood microparticle [GO:0072562]; brush border [GO:0005903]; chloride channel complex [GO:0034707]; cytoplasm [GO:0005737]; endoplasmic reticulum [GO:0005783]; extracellular exosome [GO:0070062]; extracellular space [GO:0005615]; membrane [GO:0016020]; mitochondrion [GO:0005739]; nuclear envelope [GO:0005635]; nuclear membrane [GO:0031965]; nucleus [GO:0005634]; perinuclear region of cytoplasm [G…	blood microparticle [GO:0072562]; brush border [GO:0005903]; chloride channel complex [GO:0034707]; cytoplasm [GO:0005737]; endoplasmic reticulum [GO:0005783]; extracellular exosome [GO:0070062]; extracellular space [GO:0005615]; membrane [GO:0016020]; mitochondrion [GO:0005739]; nuclear envelope [GO:0005635]; nuclear membrane [GO:0031965]; nucleus [GO:0005634]; perinuclear region of cytoplasm [G…	cadherin binding [GO:0045296]; chloride channel activity [GO:0005254]	chloride transport [GO:0006821]; platelet aggregation [GO:0070527]; positive regulation of osteoblast differentiation [GO:0045669]; regulation of mitochondrial membrane potential [GO:0051881]; signal transduction [GO:0007165]	hsa:1192;	IPR002946;IPR030259;IPR010987;IPR036282;IPR040079;IPR004045;IPR036249;					Cytoplasm
Q13885	TUBB2A	Tubulin beta-2A chain OS=Homo sapiens OX=9606 GN=TUBB2A PE=1 SV=1	445	49.9	4.89	19	7	87	1	445	122.29	7	TUBB2A	0	100	cytoplasm [GO:0005737]; extracellular exosome [GO:0070062]; extracellular vesicle [GO:1903561]; intercellular bridge [GO:0045171]; microtubule [GO:0005874]; microtubule cytoskeleton [GO:0015630]; mitotic spindle [GO:0072686]; nucleus [GO:0005634]; GTP binding [GO:0005525]; GTPase activity [GO:0003924]; metal ion binding [GO:0046872]; structural constituent of cytoskeleton [GO:0005200]; cerebral c…	cytoplasm [GO:0005737]; extracellular exosome [GO:0070062]; extracellular vesicle [GO:1903561]; intercellular bridge [GO:0045171]; microtubule [GO:0005874]; microtubule cytoskeleton [GO:0015630]; mitotic spindle [GO:0072686]; nucleus [GO:0005634]	GTP binding [GO:0005525]; GTPase activity [GO:0003924]; metal ion binding [GO:0046872]; structural constituent of cytoskeleton [GO:0005200]	cerebral cortex development [GO:0021987]; microtubule cytoskeleton organization [GO:0000226]; mitotic cell cycle [GO:0000278]	hsa:7280;	IPR013838;IPR002453;IPR008280;IPR000217;IPR037103;IPR018316;IPR036525;IPR023123;IPR017975;IPR003008;	hsa04145;hsa04540;hsa04814;hsa05130;hsa05132;hsa05010;hsa05012;hsa05014;hsa05016;hsa05020;hsa05022	Cellular Processes;Cellular Processes;Cellular Processes;Human Diseases;Human Diseases;Human Diseases;Human Diseases;Human Diseases;Human Diseases;Human Diseases;Human Diseases	Transport and catabolism;Cellular community - eukaryotes;Cell motility;Infectious disease: bacterial;Infectious disease: bacterial;Neurodegenerative disease;Neurodegenerative disease;Neurodegenerative disease;Neurodegenerative disease;Neurodegenerative disease;Neurodegenerative disease	Phagosome;Gap junction;Motor proteins;Pathogenic Escherichia coli infection;Salmonella infection;Alzheimer disease;Parkinson disease;Amyotrophic lateral sclerosis;Huntington disease;Prion disease;Pathways of neurodegeneration - multiple diseases	Cytoplasm
O14950	MYL12B	Myosin regulatory light chain 12B OS=Homo sapiens OX=9606 GN=MYL12B PE=1 SV=2	172	19.8	4.84	40	6	48	6	172	65.58	6	MYL12B	0	100	apical part of cell [GO:0045177]; brush border [GO:0005903]; cell cortex [GO:0005938]; cytoplasm [GO:0005737]; cytosol [GO:0005829]; extracellular exosome [GO:0070062]; myofibril [GO:0030016]; myosin II complex [GO:0016460]; stress fiber [GO:0001725]; Z disc [GO:0030018]; calcium ion binding [GO:0005509]; myosin heavy chain binding [GO:0032036]; platelet aggregation [GO:0070527]; regulation of ce…	apical part of cell [GO:0045177]; brush border [GO:0005903]; cell cortex [GO:0005938]; cytoplasm [GO:0005737]; cytosol [GO:0005829]; extracellular exosome [GO:0070062]; myofibril [GO:0030016]; myosin II complex [GO:0016460]; stress fiber [GO:0001725]; Z disc [GO:0030018]	calcium ion binding [GO:0005509]; myosin heavy chain binding [GO:0032036]	platelet aggregation [GO:0070527]; regulation of cell shape [GO:0008360]	hsa:103910;	IPR011992;IPR018247;IPR015070;IPR002048;	hsa04510;hsa04520;hsa04530;hsa04814;hsa04810;hsa04611;hsa04670;hsa04360;hsa05132;hsa05131	Cellular Processes;Cellular Processes;Cellular Processes;Cellular Processes;Cellular Processes;Organismal Systems;Organismal Systems;Organismal Systems;Human Diseases;Human Diseases	Cellular community - eukaryotes;Cellular community - eukaryotes;Cellular community - eukaryotes;Cell motility;Cell motility;Immune system;Immune system;Development and regeneration;Infectious disease: bacterial;Infectious disease: bacterial	Focal adhesion;Adherens junction;Tight junction;Motor proteins;Regulation of actin cytoskeleton;Platelet activation;Leukocyte transendothelial migration;Axon guidance;Salmonella infection;Shigellosis	Cytoplasm
P04040	CAT	Catalase OS=Homo sapiens OX=9606 GN=CAT PE=1 SV=3	527	59.7	7.39	17	8	14	8	527	25.77	8	CAT	0	100	catalase complex [GO:0062151]; cytoplasm [GO:0005737]; cytosol [GO:0005829]; extracellular exosome [GO:0070062]; extracellular region [GO:0005576]; ficolin-1-rich granule lumen [GO:1904813]; focal adhesion [GO:0005925]; intracellular membrane-bounded organelle [GO:0043231]; membrane [GO:0016020]; mitochondrion [GO:0005739]; peroxisomal matrix [GO:0005782]; peroxisomal membrane [GO:0005778]; perox…	catalase complex [GO:0062151]; cytoplasm [GO:0005737]; cytosol [GO:0005829]; extracellular exosome [GO:0070062]; extracellular region [GO:0005576]; ficolin-1-rich granule lumen [GO:1904813]; focal adhesion [GO:0005925]; intracellular membrane-bounded organelle [GO:0043231]; membrane [GO:0016020]; mitochondrion [GO:0005739]; peroxisomal matrix [GO:0005782]; peroxisomal membrane [GO:0005778]; perox…	aminoacylase activity [GO:0004046]; antioxidant activity [GO:0016209]; catalase activity [GO:0004096]; enzyme binding [GO:0019899]; heme binding [GO:0020037]; identical protein binding [GO:0042802]; metal ion binding [GO:0046872]; NADP binding [GO:0050661]; oxidoreductase activity, acting on peroxide as acceptor [GO:0016684]; protein homodimerization activity [GO:0042803]	aerobic respiration [GO:0009060]; cellular detoxification of hydrogen peroxide [GO:0061692]; cellular response to growth factor stimulus [GO:0071363]; cholesterol metabolic process [GO:0008203]; hemoglobin metabolic process [GO:0020027]; hydrogen peroxide catabolic process [GO:0042744]; negative regulation of apoptotic process [GO:0043066]; osteoblast differentiation [GO:0001649]; positive regula…	hsa:847;	IPR018028;IPR040333;IPR024708;IPR024711;IPR011614;IPR002226;IPR010582;IPR020835;	hsa00630;hsa00380;hsa04068;hsa04146;hsa04211;hsa04213;hsa05208;hsa05014;hsa05022	Metabolism;Metabolism;Environmental Information Processing;Cellular Processes;Organismal Systems;Organismal Systems;Human Diseases;Human Diseases;Human Diseases	Carbohydrate metabolism;Amino acid metabolism;Signal transduction;Transport and catabolism;Aging;Aging;Cancer: overview;Neurodegenerative disease;Neurodegenerative disease	Glyoxylate and dicarboxylate metabolism;Tryptophan metabolism;FoxO signaling pathway;Peroxisome;Longevity regulating pathway;Longevity regulating pathway - multiple species;Chemical carcinogenesis - reactive oxygen species;Amyotrophic lateral sclerosis;Pathways of neurodegeneration - multiple diseases	Peroxisome
P02768	ALB	Albumin OS=Homo sapiens OX=9606 GN=ALB PE=1 SV=2	609	69.3	6.28	10	7	82	7	609	88.69	7	ALB	0	100	blood microparticle [GO:0072562]; cytoplasm [GO:0005737]; endoplasmic reticulum [GO:0005783]; endoplasmic reticulum lumen [GO:0005788]; extracellular exosome [GO:0070062]; extracellular region [GO:0005576]; extracellular space [GO:0005615]; Golgi apparatus [GO:0005794]; nucleus [GO:0005634]; platelet alpha granule lumen [GO:0031093]; protein-containing complex [GO:0032991]; antioxidant activity […	blood microparticle [GO:0072562]; cytoplasm [GO:0005737]; endoplasmic reticulum [GO:0005783]; endoplasmic reticulum lumen [GO:0005788]; extracellular exosome [GO:0070062]; extracellular region [GO:0005576]; extracellular space [GO:0005615]; Golgi apparatus [GO:0005794]; nucleus [GO:0005634]; platelet alpha granule lumen [GO:0031093]; protein-containing complex [GO:0032991]	antioxidant activity [GO:0016209]; copper ion binding [GO:0005507]; DNA binding [GO:0003677]; enterobactin binding [GO:1903981]; exogenous protein binding [GO:0140272]; fatty acid binding [GO:0005504]; identical protein binding [GO:0042802]; protein-folding chaperone binding [GO:0051087]; pyridoxal phosphate binding [GO:0030170]; small molecule binding [GO:0036094]; toxic substance binding [GO:00…	cellular response to calcium ion starvation [GO:0072732]; cellular response to starvation [GO:0009267]; negative regulation of mitochondrial depolarization [GO:0051902]	hsa:213;	IPR000264;IPR020858;IPR021177;IPR020857;IPR014760;	hsa04918	Organismal Systems	Endocrine system	Thyroid hormone synthesis	Extracellular
P05023	ATP1A1	Sodium/potassium-transporting ATPase subunit alpha-1 OS=Homo sapiens OX=9606 GN=ATP1A1 PE=1 SV=1	1023	112.8	5.49	8	7	9	7	1023	19.42	7	ATP1A1	0	100	apical plasma membrane [GO:0016324]; axon [GO:0030424]; basolateral plasma membrane [GO:0016323]; endoplasmic reticulum [GO:0005783]; extracellular exosome [GO:0070062]; extracellular vesicle [GO:1903561]; Golgi apparatus [GO:0005794]; lateral plasma membrane [GO:0016328]; melanosome [GO:0042470]; membrane [GO:0016020]; membrane raft [GO:0045121]; organelle membrane [GO:0031090]; photoreceptor in…	apical plasma membrane [GO:0016324]; axon [GO:0030424]; basolateral plasma membrane [GO:0016323]; endoplasmic reticulum [GO:0005783]; extracellular exosome [GO:0070062]; extracellular vesicle [GO:1903561]; Golgi apparatus [GO:0005794]; lateral plasma membrane [GO:0016328]; melanosome [GO:0042470]; membrane [GO:0016020]; membrane raft [GO:0045121]; organelle membrane [GO:0031090]; photoreceptor in…	ATP binding [GO:0005524]; ATP hydrolysis activity [GO:0016887]; P-type sodium:potassium-exchanging transporter activity [GO:0005391]; phosphatase activity [GO:0016791]; potassium ion binding [GO:0030955]; protein heterodimerization activity [GO:0046982]; protein-folding chaperone binding [GO:0051087]; sodium ion binding [GO:0031402]; steroid hormone binding [GO:1990239]; transmembrane transporter…	cardiac muscle cell action potential involved in contraction [GO:0086002]; cell communication by electrical coupling involved in cardiac conduction [GO:0086064]; cellular response to steroid hormone stimulus [GO:0071383]; establishment or maintenance of transmembrane electrochemical gradient [GO:0010248]; intracellular potassium ion homeostasis [GO:0030007]; intracellular sodium ion homeostasis […	hsa:476;	IPR006068;IPR004014;IPR023299;IPR018303;IPR023298;IPR008250;IPR036412;IPR023214;IPR005775;IPR001757;IPR044492;	hsa04024;hsa04022;hsa04820;hsa04911;hsa04918;hsa04919;hsa04925;hsa04260;hsa04261;hsa04970;hsa04971;hsa04972;hsa04976;hsa04973;hsa04974;hsa04978;hsa04960;hsa04961;hsa04964	Environmental Information Processing;Environmental Information Processing;Cellular Processes;Organismal Systems;Organismal Systems;Organismal Systems;Organismal Systems;Organismal Systems;Organismal Systems;Organismal Systems;Organismal Systems;Organismal Systems;Organismal Systems;Organismal Systems;Organismal Systems;Organismal Systems;Organismal Systems;Organismal Systems;Organismal Systems	Signal transduction;Signal transduction;Cell motility;Endocrine system;Endocrine system;Endocrine system;Endocrine system;Circulatory system;Circulatory system;Digestive system;Digestive system;Digestive system;Digestive system;Digestive system;Digestive system;Digestive system;Excretory system;Excretory system;Excretory system	cAMP signaling pathway;cGMP-PKG signaling pathway;Cytoskeleton in muscle cells;Insulin secretion;Thyroid hormone synthesis;Thyroid hormone signaling pathway;Aldosterone synthesis and secretion;Cardiac muscle contraction;Adrenergic signaling in cardiomyocytes;Salivary secretion;Gastric acid secretion;Pancreatic secretion;Bile secretion;Carbohydrate digestion and absorption;Protein digestion and ab…	Cell membrane
Q9BVA1	TUBB2B	Tubulin beta-2B chain OS=Homo sapiens OX=9606 GN=TUBB2B PE=1 SV=1	445	49.9	4.89	19	7	83	1	445	121.14	7	TUBB2B	0	100	cytoplasm [GO:0005737]; intercellular bridge [GO:0045171]; microtubule [GO:0005874]; microtubule cytoskeleton [GO:0015630]; mitotic spindle [GO:0072686]; nucleus [GO:0005634]; Schaffer collateral - CA1 synapse [GO:0098685]; GTP binding [GO:0005525]; GTPase activity [GO:0003924]; metal ion binding [GO:0046872]; protein heterodimerization activity [GO:0046982]; structural constituent of cytoskeleto…	cytoplasm [GO:0005737]; intercellular bridge [GO:0045171]; microtubule [GO:0005874]; microtubule cytoskeleton [GO:0015630]; mitotic spindle [GO:0072686]; nucleus [GO:0005634]; Schaffer collateral - CA1 synapse [GO:0098685]	GTP binding [GO:0005525]; GTPase activity [GO:0003924]; metal ion binding [GO:0046872]; protein heterodimerization activity [GO:0046982]; structural constituent of cytoskeleton [GO:0005200]	cerebral cortex development [GO:0021987]; embryonic brain development [GO:1990403]; microtubule cytoskeleton organization [GO:0000226]; microtubule-based process [GO:0007017]; mitotic cell cycle [GO:0000278]; modulation of chemical synaptic transmission [GO:0050804]; neuron migration [GO:0001764]; positive regulation of axon guidance [GO:1902669]	hsa:347733;	IPR013838;IPR002453;IPR008280;IPR000217;IPR037103;IPR018316;IPR036525;IPR023123;IPR017975;IPR003008;	hsa04145;hsa04540;hsa04814;hsa05130;hsa05132;hsa05010;hsa05012;hsa05014;hsa05016;hsa05020;hsa05022	Cellular Processes;Cellular Processes;Cellular Processes;Human Diseases;Human Diseases;Human Diseases;Human Diseases;Human Diseases;Human Diseases;Human Diseases;Human Diseases	Transport and catabolism;Cellular community - eukaryotes;Cell motility;Infectious disease: bacterial;Infectious disease: bacterial;Neurodegenerative disease;Neurodegenerative disease;Neurodegenerative disease;Neurodegenerative disease;Neurodegenerative disease;Neurodegenerative disease	Phagosome;Gap junction;Motor proteins;Pathogenic Escherichia coli infection;Salmonella infection;Alzheimer disease;Parkinson disease;Amyotrophic lateral sclerosis;Huntington disease;Prion disease;Pathways of neurodegeneration - multiple diseases	Cytoplasm
P49411	TUFM	Elongation factor Tu, mitochondrial OS=Homo sapiens OX=9606 GN=TUFM PE=1 SV=3	455	49.8	7.61	17	8	34	8	455	48.72	8	TUFM	0	100	cytosol [GO:0005829]; extracellular exosome [GO:0070062]; membrane [GO:0016020]; mitochondrial nucleoid [GO:0042645]; mitochondrial outer membrane [GO:0005741]; mitochondrion [GO:0005739]; synapse [GO:0045202]; GTP binding [GO:0005525]; GTPase activity [GO:0003924]; RNA binding [GO:0003723]; translation elongation factor activity [GO:0003746]; mitochondrial translational elongation [GO:0070125]; …	cytosol [GO:0005829]; extracellular exosome [GO:0070062]; membrane [GO:0016020]; mitochondrial nucleoid [GO:0042645]; mitochondrial outer membrane [GO:0005741]; mitochondrion [GO:0005739]; synapse [GO:0045202]	GTP binding [GO:0005525]; GTPase activity [GO:0003924]; RNA binding [GO:0003723]; translation elongation factor activity [GO:0003746]	mitochondrial translational elongation [GO:0070125]; response to ethanol [GO:0045471]; translational elongation [GO:0006414]	hsa:7284;	IPR041709;IPR004161;IPR033720;IPR031157;IPR027417;IPR000795;IPR009000;IPR009001;IPR004541;IPR004160;					Mitochondrion
P11216	PYGB	Glycogen phosphorylase, brain form OS=Homo sapiens OX=9606 GN=PYGB PE=1 SV=5	843	96.6	6.86	15	13	25	9	843	28.42	13	PYGB	4	100	azurophil granule lumen [GO:0035578]; cytoplasm [GO:0005737]; extracellular exosome [GO:0070062]; extracellular region [GO:0005576]; membrane [GO:0016020]; glycogen phosphorylase activity [GO:0008184]; linear malto-oligosaccharide phosphorylase activity [GO:0102250]; pyridoxal phosphate binding [GO:0030170]; SHG alpha-glucan phosphorylase activity [GO:0102499]; glycogen catabolic process [GO:0005…	azurophil granule lumen [GO:0035578]; cytoplasm [GO:0005737]; extracellular exosome [GO:0070062]; extracellular region [GO:0005576]; membrane [GO:0016020]	glycogen phosphorylase activity [GO:0008184]; linear malto-oligosaccharide phosphorylase activity [GO:0102250]; pyridoxal phosphate binding [GO:0030170]; SHG alpha-glucan phosphorylase activity [GO:0102499]	glycogen catabolic process [GO:0005980]	hsa:5834;	IPR011833;IPR000811;IPR035090;	hsa00500;hsa04217;hsa04910;hsa04922;hsa04931	Metabolism;Cellular Processes;Organismal Systems;Organismal Systems;Human Diseases	Carbohydrate metabolism;Cell growth and death;Endocrine system;Endocrine system;Endocrine and metabolic disease	Starch and sucrose metabolism;Necroptosis;Insulin signaling pathway;Glucagon signaling pathway;Insulin resistance	Cytoplasm
P12814	ACTN1	Alpha-actinin-1 OS=Homo sapiens OX=9606 GN=ACTN1 PE=1 SV=2	892	103	5.41	9	7	23	2	892	30.45	7	ACTN1	0	100	brush border [GO:0005903]; cell junction [GO:0030054]; cell projection [GO:0042995]; cell-cell junction [GO:0005911]; cortical actin cytoskeleton [GO:0030864]; cytoplasm [GO:0005737]; cytosol [GO:0005829]; extracellular exosome [GO:0070062]; extracellular region [GO:0005576]; extracellular space [GO:0005615]; fascia adherens [GO:0005916]; focal adhesion [GO:0005925]; glutamatergic synapse [GO:009…	brush border [GO:0005903]; cell junction [GO:0030054]; cell projection [GO:0042995]; cell-cell junction [GO:0005911]; cortical actin cytoskeleton [GO:0030864]; cytoplasm [GO:0005737]; cytosol [GO:0005829]; extracellular exosome [GO:0070062]; extracellular region [GO:0005576]; extracellular space [GO:0005615]; fascia adherens [GO:0005916]; focal adhesion [GO:0005925]; glutamatergic synapse [GO:009…	actin filament binding [GO:0051015]; calcium ion binding [GO:0005509]; double-stranded RNA binding [GO:0003725]; integrin binding [GO:0005178]; nuclear receptor coactivator activity [GO:0030374]; protein homodimerization activity [GO:0042803]; structural constituent of postsynapse [GO:0099186]; transmembrane transporter binding [GO:0044325]; vinculin binding [GO:0017166]	actin cytoskeleton organization [GO:0030036]; actin filament bundle assembly [GO:0051017]; actin filament network formation [GO:0051639]; actin filament organization [GO:0007015]; focal adhesion assembly [GO:0048041]; muscle cell development [GO:0055001]; platelet formation [GO:0030220]; platelet morphogenesis [GO:0036344]; regulation of apoptotic process [GO:0042981]	hsa:87;	IPR001589;IPR001715;IPR036872;IPR011992;IPR014837;IPR018247;IPR002048;IPR018159;IPR002017;	hsa04510;hsa04520;hsa04530;hsa04810;hsa04670;hsa05203;hsa05131;hsa05146;hsa05322	Cellular Processes;Cellular Processes;Cellular Processes;Cellular Processes;Organismal Systems;Human Diseases;Human Diseases;Human Diseases;Human Diseases	Cellular community - eukaryotes;Cellular community - eukaryotes;Cellular community - eukaryotes;Cell motility;Immune system;Cancer: overview;Infectious disease: bacterial;Infectious disease: parasitic;Immune disease	Focal adhesion;Adherens junction;Tight junction;Regulation of actin cytoskeleton;Leukocyte transendothelial migration;Viral carcinogenesis;Shigellosis;Amoebiasis;Systemic lupus erythematosus	Cytoplasm
P14314	PRKCSH	Glucosidase 2 subunit beta OS=Homo sapiens OX=9606 GN=PRKCSH PE=1 SV=2	528	59.4	4.41	14	7	22	7	528	30.62	7	PRKCSH	0	100	endoplasmic reticulum [GO:0005783]; endoplasmic reticulum lumen [GO:0005788]; glucosidase II complex [GO:0017177]; intracellular membrane-bounded organelle [GO:0043231]; calcium ion binding [GO:0005509]; phosphoprotein binding [GO:0051219]; protein kinase C binding [GO:0005080]; transmembrane transporter binding [GO:0044325]; intracellular signal transduction [GO:0035556]; liver development [GO:0…	endoplasmic reticulum [GO:0005783]; endoplasmic reticulum lumen [GO:0005788]; glucosidase II complex [GO:0017177]; intracellular membrane-bounded organelle [GO:0043231]	calcium ion binding [GO:0005509]; phosphoprotein binding [GO:0051219]; protein kinase C binding [GO:0005080]; transmembrane transporter binding [GO:0044325]	intracellular signal transduction [GO:0035556]; liver development [GO:0001889]; N-glycan processing [GO:0006491]	hsa:5589;	IPR011992;IPR018247;IPR002048;IPR039794;IPR036055;IPR009011;IPR044865;IPR036607;IPR028146;	hsa04141	Genetic Information Processing	Folding, sorting and degradation	Protein processing in endoplasmic reticulum	Endoplasmic reticulum
P61981	YWHAG	14-3-3 protein gamma OS=Homo sapiens OX=9606 GN=YWHAG PE=1 SV=2	247	28.3	4.89	30	8	61	4	247	84.5	8	YWHAG	0	100	cytoplasm [GO:0005737]; cytosol [GO:0005829]; extracellular exosome [GO:0070062]; focal adhesion [GO:0005925]; membrane [GO:0016020]; presynapse [GO:0098793]; identical protein binding [GO:0042802]; insulin-like growth factor receptor binding [GO:0005159]; phosphoserine residue binding [GO:0050815]; protein domain specific binding [GO:0019904]; protein kinase C binding [GO:0005080]; protein kinas…	cytoplasm [GO:0005737]; cytosol [GO:0005829]; extracellular exosome [GO:0070062]; focal adhesion [GO:0005925]; membrane [GO:0016020]; presynapse [GO:0098793]	identical protein binding [GO:0042802]; insulin-like growth factor receptor binding [GO:0005159]; phosphoserine residue binding [GO:0050815]; protein domain specific binding [GO:0019904]; protein kinase C binding [GO:0005080]; protein kinase C inhibitor activity [GO:0008426]; protein sequestering activity [GO:0140311]; receptor tyrosine kinase binding [GO:0030971]; RNA binding [GO:0003723]	cellular response to glucose starvation [GO:0042149]; cellular response to insulin stimulus [GO:0032869]; negative regulation of protein kinase activity [GO:0006469]; negative regulation of TORC1 signaling [GO:1904262]; protein targeting [GO:0006605]; regulation of neuron differentiation [GO:0045664]; regulation of signal transduction [GO:0009966]; regulation of synaptic plasticity [GO:0048167]; …	hsa:7532;	IPR000308;IPR023409;IPR036815;IPR023410;	hsa04390;hsa04151;hsa04110;hsa04114;hsa05203;hsa05160	Environmental Information Processing;Environmental Information Processing;Cellular Processes;Cellular Processes;Human Diseases;Human Diseases	Signal transduction;Signal transduction;Cell growth and death;Cell growth and death;Cancer: overview;Infectious disease: viral	Hippo signaling pathway;PI3K-Akt signaling pathway;Cell cycle;Oocyte meiosis;Viral carcinogenesis;Hepatitis C	Cytoplasm
P23526	AHCY	Adenosylhomocysteinase OS=Homo sapiens OX=9606 GN=AHCY PE=1 SV=4	432	47.7	6.34	18	8	17	8	432	31.05	8	AHCY	0	100	cytosol [GO:0005829]; endoplasmic reticulum [GO:0005783]; extracellular exosome [GO:0070062]; melanosome [GO:0042470]; nucleus [GO:0005634]; adenosylhomocysteinase activity [GO:0004013]; one-carbon metabolic process [GO:0006730]; S-adenosylmethionine cycle [GO:0033353]	cytosol [GO:0005829]; endoplasmic reticulum [GO:0005783]; extracellular exosome [GO:0070062]; melanosome [GO:0042470]; nucleus [GO:0005634]	adenosylhomocysteinase activity [GO:0004013]	one-carbon metabolic process [GO:0006730]; S-adenosylmethionine cycle [GO:0033353]	hsa:191;	IPR042172;IPR000043;IPR015878;IPR036291;IPR020082;	hsa00270	Metabolism	Amino acid metabolism	Cysteine and methionine metabolism	Cytoplasm
P13489	RNH1	Ribonuclease inhibitor OS=Homo sapiens OX=9606 GN=RNH1 PE=1 SV=2	461	49.9	4.82	17	7	16	7	461	21.79	7	RNH1	0	100	angiogenin-PRI complex [GO:0032311]; cytosol [GO:0005829]; extracellular exosome [GO:0070062]; lamellipodium [GO:0030027]; nucleoplasm [GO:0005654]; plasma membrane [GO:0005886]; ribonuclease inhibitor activity [GO:0008428]; cell migration [GO:0016477]; mRNA catabolic process [GO:0006402]; regulation of angiogenesis [GO:0045765]; regulation of Arp2/3 complex-mediated actin nucleation [GO:0034315]…	angiogenin-PRI complex [GO:0032311]; cytosol [GO:0005829]; extracellular exosome [GO:0070062]; lamellipodium [GO:0030027]; nucleoplasm [GO:0005654]; plasma membrane [GO:0005886]	ribonuclease inhibitor activity [GO:0008428]	cell migration [GO:0016477]; mRNA catabolic process [GO:0006402]; regulation of angiogenesis [GO:0045765]; regulation of Arp2/3 complex-mediated actin nucleation [GO:0034315]; regulation of inflammatory response [GO:0050727]	hsa:6050;	IPR001611;IPR006553;IPR032675;IPR041302;					Cytoplasm
P54577	YARS1	Tyrosine--tRNA ligase, cytoplasmic OS=Homo sapiens OX=9606 GN=YARS1 PE=1 SV=4	528	59.1	7.05	18	10	21	10	528	25.21	10	YARS1	0	100	cytoplasm [GO:0005737]; cytosol [GO:0005829]; extracellular space [GO:0005615]; methionyl glutamyl tRNA synthetase complex [GO:0017102]; nuclear body [GO:0016604]; nucleus [GO:0005634]; ATP binding [GO:0005524]; interleukin-8 receptor binding [GO:0005153]; RNA binding [GO:0003723]; small molecule binding [GO:0036094]; tRNA binding [GO:0000049]; tyrosine-tRNA ligase activity [GO:0004831]; apoptoti…	cytoplasm [GO:0005737]; cytosol [GO:0005829]; extracellular space [GO:0005615]; methionyl glutamyl tRNA synthetase complex [GO:0017102]; nuclear body [GO:0016604]; nucleus [GO:0005634]	ATP binding [GO:0005524]; interleukin-8 receptor binding [GO:0005153]; RNA binding [GO:0003723]; small molecule binding [GO:0036094]; tRNA binding [GO:0000049]; tyrosine-tRNA ligase activity [GO:0004831]	apoptotic process [GO:0006915]; response to starvation [GO:0042594]; tyrosyl-tRNA aminoacylation [GO:0006437]	hsa:8565;	IPR002305;IPR012340;IPR014729;IPR002547;IPR002307;	hsa00970	Genetic Information Processing	Translation	Aminoacyl-tRNA biosynthesis	Cytoplasm
P62269	RPS18	Small ribosomal subunit protein uS13 OS=Homo sapiens OX=9606 GN=RPS18 PE=1 SV=3	152	17.7	10.99	43	8	29	8	152	49.8	8	RPS18	0	100	cytoplasm [GO:0005737]; cytosol [GO:0005829]; cytosolic ribosome [GO:0022626]; cytosolic small ribosomal subunit [GO:0022627]; extracellular exosome [GO:0070062]; focal adhesion [GO:0005925]; membrane [GO:0016020]; nucleoplasm [GO:0005654]; nucleus [GO:0005634]; postsynaptic density [GO:0014069]; ribosome [GO:0005840]; small ribosomal subunit [GO:0015935]; RNA binding [GO:0003723]; rRNA binding […	cytoplasm [GO:0005737]; cytosol [GO:0005829]; cytosolic ribosome [GO:0022626]; cytosolic small ribosomal subunit [GO:0022627]; extracellular exosome [GO:0070062]; focal adhesion [GO:0005925]; membrane [GO:0016020]; nucleoplasm [GO:0005654]; nucleus [GO:0005634]; postsynaptic density [GO:0014069]; ribosome [GO:0005840]; small ribosomal subunit [GO:0015935]	RNA binding [GO:0003723]; rRNA binding [GO:0019843]; structural constituent of ribosome [GO:0003735]	cytoplasmic translation [GO:0002181]; translation [GO:0006412]	hsa:6222;	IPR027437;IPR001892;IPR010979;IPR018269;	hsa03010;hsa05171	Genetic Information Processing;Human Diseases	Translation;Infectious disease: viral	Ribosome;Coronavirus disease - COVID-19	Cytoplasm
O75643	SNRNP200	U5 small nuclear ribonucleoprotein 200 kDa helicase OS=Homo sapiens OX=9606 GN=SNRNP200 PE=1 SV=2	2136	244.4	6.06	5	10	15	10	2136	19.44	10	SNRNP200	0	100	catalytic step 2 spliceosome [GO:0071013]; membrane [GO:0016020]; nucleoplasm [GO:0005654]; nucleus [GO:0005634]; spliceosomal complex [GO:0005681]; U2-type catalytic step 1 spliceosome [GO:0071006]; U2-type precatalytic spliceosome [GO:0071005]; U4/U6 x U5 tri-snRNP complex [GO:0046540]; U5 snRNP [GO:0005682]; ATP binding [GO:0005524]; ATP hydrolysis activity [GO:0016887]; helicase activity [GO:…	catalytic step 2 spliceosome [GO:0071013]; membrane [GO:0016020]; nucleoplasm [GO:0005654]; nucleus [GO:0005634]; spliceosomal complex [GO:0005681]; U2-type catalytic step 1 spliceosome [GO:0071006]; U2-type precatalytic spliceosome [GO:0071005]; U4/U6 x U5 tri-snRNP complex [GO:0046540]; U5 snRNP [GO:0005682]	ATP binding [GO:0005524]; ATP hydrolysis activity [GO:0016887]; helicase activity [GO:0004386]; identical protein binding [GO:0042802]; RNA binding [GO:0003723]; RNA helicase activity [GO:0003724]	cis assembly of pre-catalytic spliceosome [GO:0000354]; mRNA splicing, via spliceosome [GO:0000398]; osteoblast differentiation [GO:0001649]; spliceosome conformational change to release U4 (or U4atac) and U1 (or U11) [GO:0000388]	hsa:23020;	IPR041094;IPR048863;IPR035892;IPR011545;IPR014001;IPR001650;IPR014756;IPR027417;IPR004179;IPR036388;IPR036390;	hsa03040	Genetic Information Processing	Transcription	Spliceosome	Nucleus
P05198	EIF2S1	Eukaryotic translation initiation factor 2 subunit 1 OS=Homo sapiens OX=9606 GN=EIF2S1 PE=1 SV=3	315	36.1	5.08	24	8	16	8	315	25.21	8	EIF2S1	0	100	cytoplasmic stress granule [GO:0010494]; cytosol [GO:0005829]; eukaryotic 48S preinitiation complex [GO:0033290]; eukaryotic translation initiation factor 2 complex [GO:0005850]; extracellular exosome [GO:0070062]; glial limiting end-foot [GO:0097451]; membrane [GO:0016020]; nucleus [GO:0005634]; synapse [GO:0045202]; translation initiation ternary complex [GO:0044207]; ribosome binding [GO:00430…	cytoplasmic stress granule [GO:0010494]; cytosol [GO:0005829]; eukaryotic 48S preinitiation complex [GO:0033290]; eukaryotic translation initiation factor 2 complex [GO:0005850]; extracellular exosome [GO:0070062]; glial limiting end-foot [GO:0097451]; membrane [GO:0016020]; nucleus [GO:0005634]; synapse [GO:0045202]; translation initiation ternary complex [GO:0044207]	ribosome binding [GO:0043022]; RNA binding [GO:0003723]; translation initiation factor activity [GO:0003743]	cellular response to amino acid starvation [GO:0034198]; cellular response to heat [GO:0034605]; cellular response to oxidative stress [GO:0034599]; cellular response to UV [GO:0034644]; negative regulation of translational initiation in response to stress [GO:0032057]; PERK-mediated unfolded protein response [GO:0036499]; positive regulation of type B pancreatic cell apoptotic process [GO:200067…	hsa:1965;	IPR012340;IPR003029;IPR044126;IPR024055;IPR024054;IPR011488;	hsa04141;hsa04140;hsa04137;hsa04210;hsa05160;hsa05164;hsa05162;hsa05168;hsa05010;hsa05012;hsa05014;hsa05020;hsa05022;hsa05417;hsa04932	Genetic Information Processing;Cellular Processes;Cellular Processes;Cellular Processes;Human Diseases;Human Diseases;Human Diseases;Human Diseases;Human Diseases;Human Diseases;Human Diseases;Human Diseases;Human Diseases;Human Diseases;Human Diseases	Folding, sorting and degradation;Transport and catabolism;Transport and catabolism;Cell growth and death;Infectious disease: viral;Infectious disease: viral;Infectious disease: viral;Infectious disease: viral;Neurodegenerative disease;Neurodegenerative disease;Neurodegenerative disease;Neurodegenerative disease;Neurodegenerative disease;Cardiovascular disease;Endocrine and metabolic disease	Protein processing in endoplasmic reticulum;Autophagy - animal;Mitophagy - animal;Apoptosis;Hepatitis C;Influenza A;Measles;Herpes simplex virus 1 infection;Alzheimer disease;Parkinson disease;Amyotrophic lateral sclerosis;Prion disease;Pathways of neurodegeneration - multiple diseases;Lipid and atherosclerosis;Non-alcoholic fatty liver disease	Cytoplasm
Q02952	AKAP12	A-kinase anchor protein 12 OS=Homo sapiens OX=9606 GN=AKAP12 PE=1 SV=4	1782	191.4	4.41	6	10	15	10	1782	16.31	10	AKAP12	0	100	cell cortex [GO:0005938]; cytoplasm [GO:0005737]; cytoskeleton [GO:0005856]; cytosol [GO:0005829]; focal adhesion [GO:0005925]; neuronal cell body [GO:0043025]; plasma membrane [GO:0005886]; Schaffer collateral - CA1 synapse [GO:0098685]; adenylate cyclase binding [GO:0008179]; calmodulin binding [GO:0005516]; protein kinase A binding [GO:0051018]; adenylate cyclase-inhibiting G protein-coupled r…	cell cortex [GO:0005938]; cytoplasm [GO:0005737]; cytoskeleton [GO:0005856]; cytosol [GO:0005829]; focal adhesion [GO:0005925]; neuronal cell body [GO:0043025]; plasma membrane [GO:0005886]; Schaffer collateral - CA1 synapse [GO:0098685]	adenylate cyclase binding [GO:0008179]; calmodulin binding [GO:0005516]; protein kinase A binding [GO:0051018]	adenylate cyclase-inhibiting G protein-coupled receptor signaling pathway [GO:0007193]; cellular response to interleukin-1 [GO:0071347]; cellular response to tumor necrosis factor [GO:0071356]; G protein-coupled receptor signaling pathway [GO:0007186]; hepatic stellate cell activation [GO:0035733]; modulation of chemical synaptic transmission [GO:0050804]; negative regulation of vascular permeabi…	hsa:9590;	IPR028540;IPR001573;IPR018459;					Cytoplasm
P35606	COPB2	Coatomer subunit beta' OS=Homo sapiens OX=9606 GN=COPB2 PE=1 SV=2	906	102.4	5.27	11	10	18	10	906	13.34	10	COPB2	0	100	COPI vesicle coat [GO:0030126]; cytosol [GO:0005829]; endoplasmic reticulum membrane [GO:0005789]; Golgi membrane [GO:0000139]; transport vesicle [GO:0030133]; structural molecule activity [GO:0005198]; endoplasmic reticulum to Golgi vesicle-mediated transport [GO:0006888]; intra-Golgi vesicle-mediated transport [GO:0006891]; intracellular protein transport [GO:0006886]; retrograde vesicle-mediat…	COPI vesicle coat [GO:0030126]; cytosol [GO:0005829]; endoplasmic reticulum membrane [GO:0005789]; Golgi membrane [GO:0000139]; transport vesicle [GO:0030133]	structural molecule activity [GO:0005198]	endoplasmic reticulum to Golgi vesicle-mediated transport [GO:0006888]; intra-Golgi vesicle-mediated transport [GO:0006891]; intracellular protein transport [GO:0006886]; retrograde vesicle-mediated transport, Golgi to endoplasmic reticulum [GO:0006890]	hsa:9276;	IPR006692;IPR016453;IPR020472;IPR015943;IPR036322;IPR001680;					Cytoplasm
P34932	HSPA4	Heat shock 70 kDa protein 4 OS=Homo sapiens OX=9606 GN=HSPA4 PE=1 SV=4	840	94.3	5.19	12	10	20	10	840	24.17	10	HSPA4	0	100	cytosol [GO:0005829]; extracellular exosome [GO:0070062]; mitochondrion [GO:0005739]; nucleus [GO:0005634]; adenyl-nucleotide exchange factor activity [GO:0000774]; ATP binding [GO:0005524]; ATP-dependent protein folding chaperone [GO:0140662]; chaperone-mediated protein complex assembly [GO:0051131]; protein folding [GO:0006457]; protein insertion into mitochondrial outer membrane [GO:0045040]; …	cytosol [GO:0005829]; extracellular exosome [GO:0070062]; mitochondrion [GO:0005739]; nucleus [GO:0005634]	adenyl-nucleotide exchange factor activity [GO:0000774]; ATP binding [GO:0005524]; ATP-dependent protein folding chaperone [GO:0140662]	chaperone-mediated protein complex assembly [GO:0051131]; protein folding [GO:0006457]; protein insertion into mitochondrial outer membrane [GO:0045040]; response to unfolded protein [GO:0006986]	hsa:3308;	IPR043129;IPR018181;IPR029048;IPR029047;IPR013126;IPR042052;	hsa04530;hsa04612;hsa05417	Cellular Processes;Organismal Systems;Human Diseases	Cellular community - eukaryotes;Immune system;Cardiovascular disease	Tight junction;Antigen processing and presentation;Lipid and atherosclerosis	Cytoplasm
O95425	SVIL	Supervillin OS=Homo sapiens OX=9606 GN=SVIL PE=1 SV=2	2214	247.6	6.98	5	10	16	10	2214	17.66	10	SVIL	0	100	actin cytoskeleton [GO:0015629]; cell projection [GO:0042995]; cleavage furrow [GO:0032154]; costamere [GO:0043034]; cytoplasm [GO:0005737]; cytosol [GO:0005829]; focal adhesion [GO:0005925]; microtubule minus-end [GO:0036449]; midbody [GO:0030496]; nucleus [GO:0005634]; plasma membrane [GO:0005886]; podosome [GO:0002102]; actin filament binding [GO:0051015]; phosphatidylinositol-4,5-bisphosphate…	actin cytoskeleton [GO:0015629]; cell projection [GO:0042995]; cleavage furrow [GO:0032154]; costamere [GO:0043034]; cytoplasm [GO:0005737]; cytosol [GO:0005829]; focal adhesion [GO:0005925]; microtubule minus-end [GO:0036449]; midbody [GO:0030496]; nucleus [GO:0005634]; plasma membrane [GO:0005886]; podosome [GO:0002102]	actin filament binding [GO:0051015]; phosphatidylinositol-4,5-bisphosphate binding [GO:0005546]	actin filament severing [GO:0051014]; actin polymerization or depolymerization [GO:0008154]; barbed-end actin filament capping [GO:0051016]; positive regulation of cytokinesis [GO:0032467]; skeletal muscle tissue development [GO:0007519]	hsa:6840;	IPR029006;IPR007123;IPR007122;IPR003128;IPR036886;					Cytoplasm
P10412	H1-4	Histone H1.4 OS=Homo sapiens OX=9606 GN=H1-4 PE=1 SV=2	219	21.9	11.03	30	7	43	1	219	60.67	7	H1-4	0	100	heterochromatin [GO:0000792]; nucleosome [GO:0000786]; nucleus [GO:0005634]; chromatin DNA binding [GO:0031490]; double-stranded DNA binding [GO:0003690]; histone deacetylase binding [GO:0042826]; nucleosomal DNA binding [GO:0031492]; RNA binding [GO:0003723]; structural constituent of chromatin [GO:0030527]; chromosome condensation [GO:0030261]; negative regulation of DNA recombination [GO:00459…	heterochromatin [GO:0000792]; nucleosome [GO:0000786]; nucleus [GO:0005634]	chromatin DNA binding [GO:0031490]; double-stranded DNA binding [GO:0003690]; histone deacetylase binding [GO:0042826]; nucleosomal DNA binding [GO:0031492]; RNA binding [GO:0003723]; structural constituent of chromatin [GO:0030527]	chromosome condensation [GO:0030261]; negative regulation of DNA recombination [GO:0045910]; negative regulation of transcription by RNA polymerase II [GO:0000122]; nucleosome assembly [GO:0006334]	hsa:3008;	IPR005819;IPR005818;IPR036388;IPR036390;					Nucleus
P05455	SSB	Lupus La protein OS=Homo sapiens OX=9606 GN=SSB PE=1 SV=2	408	46.8	7.12	16	6	11	6	408	19.61	6	SSB	0	100	chromosome, telomeric region [GO:0000781]; cytoplasm [GO:0005737]; cytoplasmic stress granule [GO:0010494]; cytosol [GO:0005829]; nucleus [GO:0005634]; ribonucleoprotein complex [GO:1990904]; mRNA binding [GO:0003729]; poly(U) RNA binding [GO:0008266]; RNA binding [GO:0003723]; sequence-specific mRNA binding [GO:1990825]; tRNA binding [GO:0000049]; histone mRNA metabolic process [GO:0008334]; IRE…	chromosome, telomeric region [GO:0000781]; cytoplasm [GO:0005737]; cytoplasmic stress granule [GO:0010494]; cytosol [GO:0005829]; nucleus [GO:0005634]; ribonucleoprotein complex [GO:1990904]	mRNA binding [GO:0003729]; poly(U) RNA binding [GO:0008266]; RNA binding [GO:0003723]; sequence-specific mRNA binding [GO:1990825]; tRNA binding [GO:0000049]	histone mRNA metabolic process [GO:0008334]; IRES-dependent viral translational initiation [GO:0075522]; nuclear histone mRNA catabolic process [GO:0071045]; positive regulation of translation [GO:0045727]; protein localization to cytoplasmic stress granule [GO:1903608]; tRNA 3'-end processing [GO:0042780]; tRNA 5'-leader removal [GO:0001682]; tRNA export from nucleus [GO:0006409]; tRNA modificat…	hsa:6741;	IPR045180;IPR006630;IPR014886;IPR002344;IPR012677;IPR035979;IPR000504;IPR036388;IPR036390;	hsa05322	Human Diseases	Immune disease	Systemic lupus erythematosus	Cytoplasm
P23396	RPS3	Small ribosomal subunit protein uS3 OS=Homo sapiens OX=9606 GN=RPS3 PE=1 SV=2	243	26.7	9.66	40	9	17	9	243	23.06	9	RPS3	0	100	cytoplasm [GO:0005737]; cytosol [GO:0005829]; cytosolic ribosome [GO:0022626]; cytosolic small ribosomal subunit [GO:0022627]; endoplasmic reticulum [GO:0005783]; extracellular exosome [GO:0070062]; focal adhesion [GO:0005925]; membrane [GO:0016020]; mitochondrial inner membrane [GO:0005743]; mitochondrial matrix [GO:0005759]; mitotic spindle [GO:0072686]; NF-kappaB complex [GO:0071159]; nucleolu…	cytoplasm [GO:0005737]; cytosol [GO:0005829]; cytosolic ribosome [GO:0022626]; cytosolic small ribosomal subunit [GO:0022627]; endoplasmic reticulum [GO:0005783]; extracellular exosome [GO:0070062]; focal adhesion [GO:0005925]; membrane [GO:0016020]; mitochondrial inner membrane [GO:0005743]; mitochondrial matrix [GO:0005759]; mitotic spindle [GO:0072686]; NF-kappaB complex [GO:0071159]; nucleolu…	class I DNA-(apurinic or apyrimidinic site) endonuclease activity [GO:0140078]; damaged DNA binding [GO:0003684]; DNA binding [GO:0003677]; DNA endonuclease activity [GO:0004520]; DNA-(apurinic or apyrimidinic site) endonuclease activity [GO:0003906]; DNA-binding transcription factor binding [GO:0140297]; enzyme binding [GO:0019899]; Hsp70 protein binding [GO:0030544]; Hsp90 protein binding [GO:0…	apoptotic process [GO:0006915]; base-excision repair [GO:0006284]; cell division [GO:0051301]; cellular response to hydrogen peroxide [GO:0070301]; cellular response to reactive oxygen species [GO:0034614]; cellular response to tumor necrosis factor [GO:0071356]; chromosome segregation [GO:0007059]; cytoplasmic translation [GO:0002181]; DNA damage response [GO:0006974]; DNA repair [GO:0006281]; n…	hsa:6188;	IPR015946;IPR004044;IPR009019;IPR036419;IPR001351;IPR018280;IPR005703;	hsa03010;hsa05171;hsa05130;hsa05132	Genetic Information Processing;Human Diseases;Human Diseases;Human Diseases	Translation;Infectious disease: viral;Infectious disease: bacterial;Infectious disease: bacterial	Ribosome;Coronavirus disease - COVID-19;Pathogenic Escherichia coli infection;Salmonella infection	Cytoplasm
P50416	CPT1A	Carnitine O-palmitoyltransferase 1, liver isoform OS=Homo sapiens OX=9606 GN=CPT1A PE=1 SV=2	773	88.3	8.65	10	7	9	7	773	12.8	7	CPT1A	0	100	membrane [GO:0016020]; mitochondrial outer membrane [GO:0005741]; mitochondrion [GO:0005739]; carnitine O-palmitoyltransferase activity [GO:0004095]; identical protein binding [GO:0042802]; palmitoleoyltransferase activity [GO:1990698]; aflatoxin metabolic process [GO:0046222]; carnitine metabolic process [GO:0009437]; carnitine shuttle [GO:0006853]; cellular response to fatty acid [GO:0071398]; …	membrane [GO:0016020]; mitochondrial outer membrane [GO:0005741]; mitochondrion [GO:0005739]	carnitine O-palmitoyltransferase activity [GO:0004095]; identical protein binding [GO:0042802]; palmitoleoyltransferase activity [GO:1990698]	aflatoxin metabolic process [GO:0046222]; carnitine metabolic process [GO:0009437]; carnitine shuttle [GO:0006853]; cellular response to fatty acid [GO:0071398]; eating behavior [GO:0042755]; epithelial cell differentiation [GO:0030855]; fatty acid beta-oxidation [GO:0006635]; fatty acid metabolic process [GO:0006631]; glucose metabolic process [GO:0006006]; liver regeneration [GO:0097421]; long-…	hsa:1374;	IPR000542;IPR023213;IPR039551;IPR042231;IPR032476;	hsa00071;hsa04152;hsa04148;hsa04922;hsa04920;hsa03320;hsa04714;hsa04936;hsa04931	Metabolism;Environmental Information Processing;Cellular Processes;Organismal Systems;Organismal Systems;Organismal Systems;Organismal Systems;Human Diseases;Human Diseases	Lipid metabolism;Signal transduction;Transport and catabolism;Endocrine system;Endocrine system;Endocrine system;Environmental adaptation;Endocrine and metabolic disease;Endocrine and metabolic disease	Fatty acid degradation;AMPK signaling pathway;Efferocytosis;Glucagon signaling pathway;Adipocytokine signaling pathway;PPAR signaling pathway;Thermogenesis;Alcoholic liver disease;Insulin resistance	Endoplasmic reticulum
P40926	MDH2	Malate dehydrogenase, mitochondrial OS=Homo sapiens OX=9606 GN=MDH2 PE=1 SV=3	338	35.5	8.68	28	8	19	8	338	25.8	8	MDH2	0	100	cytoplasm [GO:0005737]; cytosol [GO:0005829]; extracellular exosome [GO:0070062]; membrane [GO:0016020]; mitochondrial matrix [GO:0005759]; mitochondrion [GO:0005739]; nucleus [GO:0005634]; L-malate dehydrogenase activity [GO:0030060]; malate dehydrogenase (NADP+) activity [GO:0046554]; protein self-association [GO:0043621]; RNA binding [GO:0003723]; aerobic respiration [GO:0009060]; gluconeogene…	cytoplasm [GO:0005737]; cytosol [GO:0005829]; extracellular exosome [GO:0070062]; membrane [GO:0016020]; mitochondrial matrix [GO:0005759]; mitochondrion [GO:0005739]; nucleus [GO:0005634]	L-malate dehydrogenase activity [GO:0030060]; malate dehydrogenase (NADP+) activity [GO:0046554]; protein self-association [GO:0043621]; RNA binding [GO:0003723]	aerobic respiration [GO:0009060]; gluconeogenesis [GO:0006094]; malate metabolic process [GO:0006108]; NADH metabolic process [GO:0006734]; oxaloacetate metabolic process [GO:0006107]; tricarboxylic acid cycle [GO:0006099]	hsa:4191;	IPR001557;IPR022383;IPR001236;IPR015955;IPR001252;IPR010097;IPR036291;	hsa00020;hsa00620;hsa00630;hsa00270	Metabolism;Metabolism;Metabolism;Metabolism	Carbohydrate metabolism;Carbohydrate metabolism;Carbohydrate metabolism;Amino acid metabolism	Citrate cycle (TCA cycle);Pyruvate metabolism;Glyoxylate and dicarboxylate metabolism;Cysteine and methionine metabolism	Mitochondrion
P60228	EIF3E	Eukaryotic translation initiation factor 3 subunit E OS=Homo sapiens OX=9606 GN=EIF3E PE=1 SV=1	445	52.2	6.04	24	10	18	10	445	18.09	10	EIF3E	0	100	chromatin [GO:0000785]; cytoplasm [GO:0005737]; cytosol [GO:0005829]; eukaryotic 43S preinitiation complex [GO:0016282]; eukaryotic 48S preinitiation complex [GO:0033290]; eukaryotic translation initiation factor 3 complex [GO:0005852]; eukaryotic translation initiation factor 3 complex, eIF3e [GO:0071540]; extracellular exosome [GO:0070062]; membrane [GO:0016020]; nucleoplasm [GO:0005654]; nucle…	chromatin [GO:0000785]; cytoplasm [GO:0005737]; cytosol [GO:0005829]; eukaryotic 43S preinitiation complex [GO:0016282]; eukaryotic 48S preinitiation complex [GO:0033290]; eukaryotic translation initiation factor 3 complex [GO:0005852]; eukaryotic translation initiation factor 3 complex, eIF3e [GO:0071540]; extracellular exosome [GO:0070062]; membrane [GO:0016020]; nucleoplasm [GO:0005654]; nucle…	cadherin binding [GO:0045296]; RNA binding [GO:0003723]; translation initiation factor activity [GO:0003743]	formation of cytoplasmic translation initiation complex [GO:0001732]; negative regulation of translational initiation [GO:0045947]; nuclear-transcribed mRNA catabolic process, nonsense-mediated decay [GO:0000184]; positive regulation of mRNA binding [GO:1902416]; positive regulation of translation [GO:0045727]; regulation of translational initiation [GO:0006446]; translational initiation [GO:0006…	hsa:3646;	IPR016650;IPR019010;IPR000717;IPR036390;	hsa05160	Human Diseases	Infectious disease: viral	Hepatitis C	Cytoplasm
Q14573	ITPR3	Inositol 1,4,5-trisphosphate-gated calcium channel ITPR3 OS=Homo sapiens OX=9606 GN=ITPR3 PE=1 SV=2	2671	303.9	6.48	4	10	13	10	2671	7.08	10	ITPR3	0	100	apical part of cell [GO:0045177]; brush border [GO:0005903]; cytoplasm [GO:0005737]; cytoplasmic side of endoplasmic reticulum membrane [GO:0098554]; endoplasmic reticulum [GO:0005783]; endoplasmic reticulum membrane [GO:0005789]; membrane [GO:0016020]; myelin sheath [GO:0043209]; neuronal cell body [GO:0043025]; nuclear outer membrane [GO:0005640]; nucleolus [GO:0005730]; nucleoplasm [GO:0005654…	apical part of cell [GO:0045177]; brush border [GO:0005903]; cytoplasm [GO:0005737]; cytoplasmic side of endoplasmic reticulum membrane [GO:0098554]; endoplasmic reticulum [GO:0005783]; endoplasmic reticulum membrane [GO:0005789]; membrane [GO:0016020]; myelin sheath [GO:0043209]; neuronal cell body [GO:0043025]; nuclear outer membrane [GO:0005640]; nucleolus [GO:0005730]; nucleoplasm [GO:0005654…	calcium ion binding [GO:0005509]; inositol 1,3,4,5 tetrakisphosphate binding [GO:0043533]; inositol 1,4,5 trisphosphate binding [GO:0070679]; inositol 1,4,5-trisphosphate-sensitive calcium-release channel activity [GO:0005220]; inositol hexakisphosphate binding [GO:0000822]; intracellularly gated calcium channel activity [GO:0015278]; phosphatidylinositol binding [GO:0035091]	calcium ion homeostasis [GO:0055074]; G protein-coupled receptor signaling pathway [GO:0007186]; long-term synaptic potentiation [GO:0060291]; memory [GO:0007613]; positive regulation of cytosolic calcium ion concentration [GO:0007204]; release of sequestered calcium ion into cytosol [GO:0051209]; response to calcium ion [GO:0051592]; sensory perception of bitter taste [GO:0050913]; sensory perce…	hsa:3710;	IPR014821;IPR000493;IPR005821;IPR036300;IPR016093;IPR013662;IPR000699;IPR015925;IPR035910;	hsa04371;hsa04020;hsa04070;hsa04022;hsa04114;hsa04210;hsa04218;hsa04540;hsa04611;hsa04621;hsa04625;hsa04911;hsa04922;hsa04929;hsa04912;hsa04915;hsa04921;hsa04935;hsa04918;hsa04928;hsa04924;hsa04925;hsa04927;hsa04270;hsa04970;hsa04971;hsa04972;hsa04724;hsa04725;hsa04728;hsa04726;hsa04720;hsa04730;hsa04723;hsa04742;hsa04750;hsa04380;hsa04713;hsa05205;hsa05170;hsa05163;hsa05167;hsa05131;hsa05010;hsa…	Environmental Information Processing;Environmental Information Processing;Environmental Information Processing;Environmental Information Processing;Cellular Processes;Cellular Processes;Cellular Processes;Cellular Processes;Organismal Systems;Organismal Systems;Organismal Systems;Organismal Systems;Organismal Systems;Organismal Systems;Organismal Systems;Organismal Systems;Organismal Systems;Orga…	Signal transduction;Signal transduction;Signal transduction;Signal transduction;Cell growth and death;Cell growth and death;Cell growth and death;Cellular community - eukaryotes;Immune system;Immune system;Immune system;Endocrine system;Endocrine system;Endocrine system;Endocrine system;Endocrine system;Endocrine system;Endocrine system;Endocrine system;Endocrine system;Endocrine system;Endocrine…	Apelin signaling pathway;Calcium signaling pathway;Phosphatidylinositol signaling system;cGMP-PKG signaling pathway;Oocyte meiosis;Apoptosis;Cellular senescence;Gap junction;Platelet activation;NOD-like receptor signaling pathway;C-type lectin receptor signaling pathway;Insulin secretion;Glucagon signaling pathway;GnRH secretion;GnRH signaling pathway;Estrogen signaling pathway;Oxytocin signaling…	Endoplasmic reticulum
Q9UQ80	PA2G4	Proliferation-associated protein 2G4 OS=Homo sapiens OX=9606 GN=PA2G4 PE=1 SV=3	394	43.8	6.55	21	9	25	9	394	17.71	9	PA2G4	0	100	azurophil granule lumen [GO:0035578]; cytoplasm [GO:0005737]; extracellular exosome [GO:0070062]; extracellular region [GO:0005576]; membrane [GO:0016020]; nucleolus [GO:0005730]; nucleus [GO:0005634]; ribonucleoprotein complex [GO:1990904]; nucleic acid binding [GO:0003676]; RNA binding [GO:0003723]; transcription corepressor activity [GO:0003714]; ubiquitin protein ligase binding [GO:0031625]; …	azurophil granule lumen [GO:0035578]; cytoplasm [GO:0005737]; extracellular exosome [GO:0070062]; extracellular region [GO:0005576]; membrane [GO:0016020]; nucleolus [GO:0005730]; nucleus [GO:0005634]; ribonucleoprotein complex [GO:1990904]	nucleic acid binding [GO:0003676]; RNA binding [GO:0003723]; transcription corepressor activity [GO:0003714]; ubiquitin protein ligase binding [GO:0031625]	negative regulation of apoptotic process [GO:0043066]; negative regulation of DNA-templated transcription [GO:0045892]; positive regulation of cell differentiation [GO:0045597]; regulation of translation [GO:0006417]; rRNA processing [GO:0006364]	hsa:5036;	IPR036005;IPR004545;IPR047113;IPR000994;IPR018349;IPR036388;IPR036390;					Cytoplasm
Q8NC51	SERBP1	SERPINE1 mRNA-binding protein 1 OS=Homo sapiens OX=9606 GN=SERBP1 PE=1 SV=2	408	44.9	8.65	17	6	11	6	408	13.66	6	SERBP1	0	100	cytoplasm [GO:0005737]; cytosol [GO:0005829]; extracellular exosome [GO:0070062]; membrane [GO:0016020]; non-membrane-bounded organelle [GO:0043228]; nucleus [GO:0005634]; perinuclear region of cytoplasm [GO:0048471]; cadherin binding [GO:0045296]; mRNA 3'-UTR binding [GO:0003730]; ribosome binding [GO:0043022]; RNA binding [GO:0003723]; SUMO binding [GO:0032183]; translation elongation factor bi…	cytoplasm [GO:0005737]; cytosol [GO:0005829]; extracellular exosome [GO:0070062]; membrane [GO:0016020]; non-membrane-bounded organelle [GO:0043228]; nucleus [GO:0005634]; perinuclear region of cytoplasm [GO:0048471]	cadherin binding [GO:0045296]; mRNA 3'-UTR binding [GO:0003730]; ribosome binding [GO:0043022]; RNA binding [GO:0003723]; SUMO binding [GO:0032183]; translation elongation factor binding [GO:0061770]; translation repressor activity [GO:0030371]	negative regulation of translation [GO:0017148]; PML body organization [GO:0030578]; regulation of mRNA stability [GO:0043488]; ribosome hibernation [GO:0141014]	hsa:26135;	IPR039764;IPR006861;IPR032381;					Cytoplasm
P00338	LDHA	L-lactate dehydrogenase A chain OS=Homo sapiens OX=9606 GN=LDHA PE=1 SV=2	332	36.7	8.27	21	7	37	6	332	49.95	7	LDHA	1	100	cytosol [GO:0005829]; extracellular exosome [GO:0070062]; membrane [GO:0016020]; mitochondrion [GO:0005739]; nucleus [GO:0005634]; oxidoreductase complex [GO:1990204]; cadherin binding [GO:0045296]; identical protein binding [GO:0042802]; L-lactate dehydrogenase activity [GO:0004459]; glycolytic process [GO:0006096]; lactate metabolic process [GO:0006089]; pyruvate metabolic process [GO:0006090];…	cytosol [GO:0005829]; extracellular exosome [GO:0070062]; membrane [GO:0016020]; mitochondrion [GO:0005739]; nucleus [GO:0005634]; oxidoreductase complex [GO:1990204]	cadherin binding [GO:0045296]; identical protein binding [GO:0042802]; L-lactate dehydrogenase activity [GO:0004459]	glycolytic process [GO:0006096]; lactate metabolic process [GO:0006089]; pyruvate metabolic process [GO:0006090]; substantia nigra development [GO:0021762]	hsa:3939;	IPR001557;IPR011304;IPR018177;IPR022383;IPR001236;IPR015955;IPR036291;	hsa00010;hsa00620;hsa00640;hsa00270;hsa04066;hsa04922;hsa05230	Metabolism;Metabolism;Metabolism;Metabolism;Environmental Information Processing;Organismal Systems;Human Diseases	Carbohydrate metabolism;Carbohydrate metabolism;Carbohydrate metabolism;Amino acid metabolism;Signal transduction;Endocrine system;Cancer: overview	Glycolysis / Gluconeogenesis;Pyruvate metabolism;Propanoate metabolism;Cysteine and methionine metabolism;HIF-1 signaling pathway;Glucagon signaling pathway;Central carbon metabolism in cancer	Cytoplasm
Q04917	YWHAH	14-3-3 protein eta OS=Homo sapiens OX=9606 GN=YWHAH PE=1 SV=4	246	28.2	4.84	32	8	46	5	246	62.93	8	YWHAH	0	100	cerebellar granule cell to Purkinje cell synapse [GO:0150048]; cytoplasm [GO:0005737]; cytosol [GO:0005829]; extracellular exosome [GO:0070062]; intercalated disc [GO:0014704]; plasma membrane [GO:0005886]; presynapse [GO:0098793]; actin binding [GO:0003779]; enzyme binding [GO:0019899]; identical protein binding [GO:0042802]; insulin-like growth factor receptor binding [GO:0005159]; nuclear gluc…	cerebellar granule cell to Purkinje cell synapse [GO:0150048]; cytoplasm [GO:0005737]; cytosol [GO:0005829]; extracellular exosome [GO:0070062]; intercalated disc [GO:0014704]; plasma membrane [GO:0005886]; presynapse [GO:0098793]	actin binding [GO:0003779]; enzyme binding [GO:0019899]; identical protein binding [GO:0042802]; insulin-like growth factor receptor binding [GO:0005159]; nuclear glucocorticoid receptor binding [GO:0035259]; protein domain specific binding [GO:0019904]; protein heterodimerization activity [GO:0046982]; sodium channel regulator activity [GO:0017080]; transmembrane transporter binding [GO:0044325]	glucocorticoid catabolic process [GO:0006713]; glucocorticoid receptor signaling pathway [GO:0042921]; intracellular protein transport [GO:0006886]; membrane depolarization during action potential [GO:0086010]; negative regulation of dendrite morphogenesis [GO:0050774]; positive regulation of DNA-templated transcription [GO:0045893]; presynaptic modulation of chemical synaptic transmission [GO:00…	hsa:7533;	IPR000308;IPR023409;IPR036815;IPR023410;	hsa04390;hsa04151;hsa04110;hsa04114;hsa05203;hsa05160	Environmental Information Processing;Environmental Information Processing;Cellular Processes;Cellular Processes;Human Diseases;Human Diseases	Signal transduction;Signal transduction;Cell growth and death;Cell growth and death;Cancer: overview;Infectious disease: viral	Hippo signaling pathway;PI3K-Akt signaling pathway;Cell cycle;Oocyte meiosis;Viral carcinogenesis;Hepatitis C	Cytoplasm
P29692	EEF1D	Elongation factor 1-delta OS=Homo sapiens OX=9606 GN=EEF1D PE=1 SV=5	281	31.1	5.01	16	4	13	4	281	17.87	4	EEF1D	0	100	cytoplasm [GO:0005737]; cytosol [GO:0005829]; eukaryotic translation elongation factor 1 complex [GO:0005853]; fibrillar center [GO:0001650]; nucleoplasm [GO:0005654]; nucleus [GO:0005634]; cadherin binding [GO:0045296]; DNA binding [GO:0003677]; DNA-binding transcription factor binding [GO:0140297]; guanyl-nucleotide exchange factor activity [GO:0005085]; heat shock protein binding [GO:0031072];…	cytoplasm [GO:0005737]; cytosol [GO:0005829]; eukaryotic translation elongation factor 1 complex [GO:0005853]; fibrillar center [GO:0001650]; nucleoplasm [GO:0005654]; nucleus [GO:0005634]	cadherin binding [GO:0045296]; DNA binding [GO:0003677]; DNA-binding transcription factor binding [GO:0140297]; guanyl-nucleotide exchange factor activity [GO:0005085]; heat shock protein binding [GO:0031072]; RNA polymerase II cis-regulatory region sequence-specific DNA binding [GO:0000978]; translation elongation factor activity [GO:0003746]; translation factor activity, RNA binding [GO:0008135]	cellular response to heat [GO:0034605]; cellular response to ionizing radiation [GO:0071479]; cytoplasmic translational elongation [GO:0002182]; positive regulation of transcription by RNA polymerase II [GO:0045944]; translational elongation [GO:0006414]	hsa:1936;	IPR036219;IPR018940;IPR049720;IPR014038;IPR014717;IPR001326;					Cytoplasm
Q10567	AP1B1	AP-1 complex subunit beta-1 OS=Homo sapiens OX=9606 GN=AP1B1 PE=1 SV=3	949	104.5	5.06	9	9	14	4	949	15.07	9	AP1B1	5	100	AP-1 adaptor complex [GO:0030121]; cytoplasmic vesicle membrane [GO:0030659]; cytosol [GO:0005829]; early endosome [GO:0005769]; Golgi apparatus [GO:0005794]; Golgi membrane [GO:0000139]; intracellular membrane-bounded organelle [GO:0043231]; lysosomal membrane [GO:0005765]; trans-Golgi network membrane [GO:0032588]; clathrin binding [GO:0030276]; protein kinase binding [GO:0019901]; basolateral …	AP-1 adaptor complex [GO:0030121]; cytoplasmic vesicle membrane [GO:0030659]; cytosol [GO:0005829]; early endosome [GO:0005769]; Golgi apparatus [GO:0005794]; Golgi membrane [GO:0000139]; intracellular membrane-bounded organelle [GO:0043231]; lysosomal membrane [GO:0005765]; trans-Golgi network membrane [GO:0032588]	clathrin binding [GO:0030276]; protein kinase binding [GO:0019901]	basolateral protein secretion [GO:0110010]; determination of left/right symmetry [GO:0007368]; heart development [GO:0007507]; intracellular protein transport [GO:0006886]; kidney development [GO:0001822]; melanosome assembly [GO:1903232]; platelet dense granule organization [GO:0060155]; vesicle-mediated transport [GO:0016192]	hsa:162;	IPR026739;IPR016342;IPR011989;IPR016024;IPR000225;IPR015151;IPR002553;IPR008152;IPR013041;IPR013037;IPR009028;IPR012295;	hsa04142;hsa05170	Cellular Processes;Human Diseases	Transport and catabolism;Infectious disease: viral	Lysosome;Human immunodeficiency virus 1 infection	Cytoplasm
P07195	LDHB	L-lactate dehydrogenase B chain OS=Homo sapiens OX=9606 GN=LDHB PE=1 SV=2	334	36.6	6.05	23	7	21	6	334	39.67	7	LDHB	0	100	cytoplasm [GO:0005737]; cytosol [GO:0005829]; extracellular exosome [GO:0070062]; membrane [GO:0016020]; membrane raft [GO:0045121]; mitochondrial inner membrane [GO:0005743]; mitochondrion [GO:0005739]; oxidoreductase complex [GO:1990204]; identical protein binding [GO:0042802]; kinase binding [GO:0019900]; L-lactate dehydrogenase activity [GO:0004459]; NAD binding [GO:0051287]; lactate metaboli…	cytoplasm [GO:0005737]; cytosol [GO:0005829]; extracellular exosome [GO:0070062]; membrane [GO:0016020]; membrane raft [GO:0045121]; mitochondrial inner membrane [GO:0005743]; mitochondrion [GO:0005739]; oxidoreductase complex [GO:1990204]	identical protein binding [GO:0042802]; kinase binding [GO:0019900]; L-lactate dehydrogenase activity [GO:0004459]; NAD binding [GO:0051287]	lactate metabolic process [GO:0006089]; NAD metabolic process [GO:0019674]; pyruvate metabolic process [GO:0006090]	hsa:3945;	IPR001557;IPR011304;IPR018177;IPR022383;IPR001236;IPR015955;IPR036291;	hsa00010;hsa00620;hsa00640;hsa00270;hsa04066;hsa04922;hsa05230	Metabolism;Metabolism;Metabolism;Metabolism;Environmental Information Processing;Organismal Systems;Human Diseases	Carbohydrate metabolism;Carbohydrate metabolism;Carbohydrate metabolism;Amino acid metabolism;Signal transduction;Endocrine system;Cancer: overview	Glycolysis / Gluconeogenesis;Pyruvate metabolism;Propanoate metabolism;Cysteine and methionine metabolism;HIF-1 signaling pathway;Glucagon signaling pathway;Central carbon metabolism in cancer	Cytoplasm
P0DP25	CALM3	Calmodulin-3 OS=Homo sapiens OX=9606 GN=CALM3 PE=1 SV=1	149	16.8	4.22	32	5	22	5	149	52.99	5	CALM3	0	100	calcium channel complex [GO:0034704]; catalytic complex [GO:1902494]; centrosome [GO:0005813]; cytoplasm [GO:0005737]; myelin sheath [GO:0043209]; nucleus [GO:0005634]; plasma membrane [GO:0005886]; protein-containing complex [GO:0032991]; sarcomere [GO:0030017]; sperm midpiece [GO:0097225]; spindle microtubule [GO:0005876]; spindle pole [GO:0000922]; vesicle [GO:0031982]; voltage-gated potassium…	calcium channel complex [GO:0034704]; catalytic complex [GO:1902494]; centrosome [GO:0005813]; cytoplasm [GO:0005737]; myelin sheath [GO:0043209]; nucleus [GO:0005634]; plasma membrane [GO:0005886]; protein-containing complex [GO:0032991]; sarcomere [GO:0030017]; sperm midpiece [GO:0097225]; spindle microtubule [GO:0005876]; spindle pole [GO:0000922]; vesicle [GO:0031982]; voltage-gated potassium…	adenylate cyclase activator activity [GO:0010856]; adenylate cyclase binding [GO:0008179]; calcium ion binding [GO:0005509]; calcium-dependent protein binding [GO:0048306]; protein kinase binding [GO:0019901]; protein phosphatase activator activity [GO:0072542]; protein serine/threonine kinase activator activity [GO:0043539]; titin binding [GO:0031432]; transmembrane transporter binding [GO:00443…	detection of calcium ion [GO:0005513]; G protein-coupled receptor signaling pathway [GO:0007186]; G2/M transition of mitotic cell cycle [GO:0000086]; negative regulation of calcium ion export across plasma membrane [GO:1905913]; negative regulation of high voltage-gated calcium channel activity [GO:1901842]; negative regulation of peptidyl-threonine phosphorylation [GO:0010801]; negative regulati…	hsa:801;hsa:805;hsa:808;	IPR011992;IPR018247;IPR002048;	hsa04014;hsa04014;hsa04014;hsa04015;hsa04015;hsa04015;hsa04371;hsa04371;hsa04371;hsa04020;hsa04020;hsa04020;hsa04070;hsa04070;hsa04070;hsa04024;hsa04024;hsa04024;hsa04022;hsa04022;hsa04022;hsa04114;hsa04114;hsa04114;hsa04218;hsa04218;hsa04218;hsa04625;hsa04625;hsa04625;hsa04910;hsa04910;hsa04910;hsa04922;hsa04922;hsa04922;hsa04912;hsa04912;hsa04912;hsa04915;hsa04915;hsa04915;hsa04921;hsa04921;hsa…	Environmental Information Processing;Environmental Information Processing;Environmental Information Processing;Environmental Information Processing;Environmental Information Processing;Environmental Information Processing;Environmental Information Processing;Environmental Information Processing;Environmental Information Processing;Environmental Information Processing;Environmental Information Pro…	Signal transduction;Signal transduction;Signal transduction;Signal transduction;Signal transduction;Signal transduction;Signal transduction;Signal transduction;Signal transduction;Signal transduction;Signal transduction;Signal transduction;Signal transduction;Signal transduction;Signal transduction;Signal transduction;Signal transduction;Signal transduction;Signal transduction;Signal transduction…	Ras signaling pathway;Ras signaling pathway;Ras signaling pathway;Rap1 signaling pathway;Rap1 signaling pathway;Rap1 signaling pathway;Apelin signaling pathway;Apelin signaling pathway;Apelin signaling pathway;Calcium signaling pathway;Calcium signaling pathway;Calcium signaling pathway;Phosphatidylinositol signaling system;Phosphatidylinositol signaling system;Phosphatidylinositol signaling syst…	Cytoplasm
P14868	DARS1	Aspartate--tRNA ligase, cytoplasmic OS=Homo sapiens OX=9606 GN=DARS1 PE=1 SV=2	501	57.1	6.55	17	8	13	8	501	19.68	8	DARS1	0	100	aminoacyl-tRNA synthetase multienzyme complex [GO:0017101]; cytoplasm [GO:0005737]; cytosol [GO:0005829]; extracellular exosome [GO:0070062]; membrane [GO:0016020]; synapse [GO:0045202]; aminoacylase activity [GO:0004046]; aspartate-tRNA ligase activity [GO:0004815]; ATP binding [GO:0005524]; RNA binding [GO:0003723]; aspartyl-tRNA aminoacylation [GO:0006422]; protein-containing complex assembly …	aminoacyl-tRNA synthetase multienzyme complex [GO:0017101]; cytoplasm [GO:0005737]; cytosol [GO:0005829]; extracellular exosome [GO:0070062]; membrane [GO:0016020]; synapse [GO:0045202]	aminoacylase activity [GO:0004046]; aspartate-tRNA ligase activity [GO:0004815]; ATP binding [GO:0005524]; RNA binding [GO:0003723]	aspartyl-tRNA aminoacylation [GO:0006422]; protein-containing complex assembly [GO:0065003]; translation [GO:0006412]	hsa:1615;	IPR004364;IPR006195;IPR045864;IPR004523;IPR002312;IPR012340;IPR004365;	hsa00970	Genetic Information Processing	Translation	Aminoacyl-tRNA biosynthesis	Cytoplasm
Q96PK6	RBM14	RNA-binding protein 14 OS=Homo sapiens OX=9606 GN=RBM14 PE=1 SV=2	669	69.4	9.67	11	8	13	8	669	20.51	8	RBM14	0	100	cytoplasm [GO:0005737]; nuclear speck [GO:0016607]; nucleolus [GO:0005730]; nucleoplasm [GO:0005654]; nucleus [GO:0005634]; ribonucleoprotein complex [GO:1990904]; transcription regulator complex [GO:0005667]; mRNA binding [GO:0003729]; nuclear receptor coactivator activity [GO:0030374]; RNA binding [GO:0003723]; splicing factor binding [GO:1990935]; activation of innate immune response [GO:00022…	cytoplasm [GO:0005737]; nuclear speck [GO:0016607]; nucleolus [GO:0005730]; nucleoplasm [GO:0005654]; nucleus [GO:0005634]; ribonucleoprotein complex [GO:1990904]; transcription regulator complex [GO:0005667]	mRNA binding [GO:0003729]; nuclear receptor coactivator activity [GO:0030374]; RNA binding [GO:0003723]; splicing factor binding [GO:1990935]	activation of innate immune response [GO:0002218]; apoptotic process [GO:0006915]; centriole assembly [GO:0098534]; gastrulation [GO:0007369]; innate immune response [GO:0045087]; mRNA splicing, via spliceosome [GO:0000398]; negative regulation of centriole replication [GO:0046600]; positive regulation of transcription by RNA polymerase II [GO:0045944]; regulation of response to DNA integrity che…	hsa:100526737;hsa:10432;	IPR012677;IPR035979;IPR034506;IPR034507;IPR000504;					Nucleus
Q9Y230	RUVBL2	RuvB-like 2 OS=Homo sapiens OX=9606 GN=RUVBL2 PE=1 SV=3	463	51.1	5.64	16	8	16	8	463	26.04	8	RUVBL2	0	100	centrosome [GO:0005813]; cytoplasm [GO:0005737]; cytosol [GO:0005829]; dynein axonemal particle [GO:0120293]; euchromatin [GO:0000791]; extracellular exosome [GO:0070062]; Ino80 complex [GO:0031011]; membrane [GO:0016020]; MLL1 complex [GO:0071339]; NuA4 histone acetyltransferase complex [GO:0035267]; nuclear matrix [GO:0016363]; nucleoplasm [GO:0005654]; nucleosome [GO:0000786]; nucleus [GO:0005…	centrosome [GO:0005813]; cytoplasm [GO:0005737]; cytosol [GO:0005829]; dynein axonemal particle [GO:0120293]; euchromatin [GO:0000791]; extracellular exosome [GO:0070062]; Ino80 complex [GO:0031011]; membrane [GO:0016020]; MLL1 complex [GO:0071339]; NuA4 histone acetyltransferase complex [GO:0035267]; nuclear matrix [GO:0016363]; nucleoplasm [GO:0005654]; nucleosome [GO:0000786]; nucleus [GO:0005…	ADP binding [GO:0043531]; ATP binding [GO:0005524]; ATP hydrolysis activity [GO:0016887]; ATPase binding [GO:0051117]; beta-catenin binding [GO:0008013]; chromatin DNA binding [GO:0031490]; DNA helicase activity [GO:0003678]; identical protein binding [GO:0042802]; promoter-enhancer loop anchoring activity [GO:0140585]; protein homodimerization activity [GO:0042803]; RNA polymerase II cis-regulat…	box C/D snoRNP assembly [GO:0000492]; cellular response to estradiol stimulus [GO:0071392]; cellular response to UV [GO:0034644]; chromatin remodeling [GO:0006338]; DNA recombination [GO:0006310]; DNA repair [GO:0006281]; establishment of protein localization to chromatin [GO:0071169]; negative regulation of canonical Wnt signaling pathway [GO:0090090]; positive regulation of DNA repair [GO:00457…	hsa:10856;	IPR003593;IPR027417;IPR027238;IPR041048;IPR042487;IPR010339;	hsa03082	Genetic Information Processing	Chromosome	ATP-dependent chromatin remodeling	Cytoplasm
P16152	CBR1	Carbonyl reductase [NADPH] 1 OS=Homo sapiens OX=9606 GN=CBR1 PE=1 SV=3	277	30.4	8.32	20	5	19	3	277	47.04	5	CBR1	2	100	cytosol [GO:0005829]; extracellular exosome [GO:0070062]; extracellular vesicle [GO:1903561]; 15-hydroxyprostaglandin dehydrogenase (NADP+) activity [GO:0047021]; 15-hydroxyprostaglandin-D dehydrogenase (NADP+) activity [GO:0047020]; alcohol dehydrogenase (NADP+) activity [GO:0008106]; carbonyl reductase (NADPH) activity [GO:0004090]; oxidoreductase activity, acting on NAD(P)H, quinone or similar…	cytosol [GO:0005829]; extracellular exosome [GO:0070062]; extracellular vesicle [GO:1903561]	15-hydroxyprostaglandin dehydrogenase (NADP+) activity [GO:0047021]; 15-hydroxyprostaglandin-D dehydrogenase (NADP+) activity [GO:0047020]; alcohol dehydrogenase (NADP+) activity [GO:0008106]; carbonyl reductase (NADPH) activity [GO:0004090]; oxidoreductase activity, acting on NAD(P)H, quinone or similar compound as acceptor [GO:0016655]; oxidoreductase activity, acting on the CH-OH group of dono…	cyclooxygenase pathway [GO:0019371]; epithelial cell differentiation [GO:0030855]; glucocorticoid metabolic process [GO:0008211]; positive regulation of reactive oxygen species metabolic process [GO:2000379]; vitamin K metabolic process [GO:0042373]; xenobiotic metabolic process [GO:0006805]	hsa:873;	IPR045313;IPR036291;IPR020904;IPR002347;	hsa00590;hsa00790;hsa00980;hsa05204;hsa05208	Metabolism;Metabolism;Metabolism;Human Diseases;Human Diseases	Lipid metabolism;Metabolism of cofactors and vitamins;Xenobiotics biodegradation and metabolism;Cancer: overview;Cancer: overview	Arachidonic acid metabolism;Folate biosynthesis;Metabolism of xenobiotics by cytochrome P450;Chemical carcinogenesis - DNA adducts;Chemical carcinogenesis - reactive oxygen species	Cytoplasm
Q86VP6	CAND1	Cullin-associated NEDD8-dissociated protein 1 OS=Homo sapiens OX=9606 GN=CAND1 PE=1 SV=2	1230	136.3	5.78	7	9	19	9	1230	21.68	9	CAND1	0	100	cullin-RING ubiquitin ligase complex [GO:0031461]; cytoplasm [GO:0005737]; cytosol [GO:0005829]; extracellular exosome [GO:0070062]; extracellular region [GO:0005576]; ficolin-1-rich granule lumen [GO:1904813]; Golgi apparatus [GO:0005794]; membrane [GO:0016020]; nucleoplasm [GO:0005654]; nucleus [GO:0005634]; secretory granule lumen [GO:0034774]; ubiquitin ligase complex [GO:0000151]; TBP-class …	cullin-RING ubiquitin ligase complex [GO:0031461]; cytoplasm [GO:0005737]; cytosol [GO:0005829]; extracellular exosome [GO:0070062]; extracellular region [GO:0005576]; ficolin-1-rich granule lumen [GO:1904813]; Golgi apparatus [GO:0005794]; membrane [GO:0016020]; nucleoplasm [GO:0005654]; nucleus [GO:0005634]; secretory granule lumen [GO:0034774]; ubiquitin ligase complex [GO:0000151]	TBP-class protein binding [GO:0017025]	cell differentiation [GO:0030154]; negative regulation of catalytic activity [GO:0043086]; positive regulation of RNA polymerase II transcription preinitiation complex assembly [GO:0045899]; protein ubiquitination [GO:0016567]; SCF complex assembly [GO:0010265]	hsa:55832;	IPR011989;IPR016024;IPR039852;IPR013932;					Cytoplasm
Q9UNF1	MAGED2	Melanoma-associated antigen D2 OS=Homo sapiens OX=9606 GN=MAGED2 PE=1 SV=2	606	64.9	9.32	21	11	17	10	606	18.15	11	MAGED2	0	100	cytosol [GO:0005829]; extracellular region [GO:0005576]; membrane [GO:0016020]; nucleolus [GO:0005730]; nucleoplasm [GO:0005654]; nucleus [GO:0005634]; platelet alpha granule lumen [GO:0031093]; female pregnancy [GO:0007565]; negative regulation of transcription by RNA polymerase II [GO:0000122]; renal sodium ion absorption [GO:0070294]	cytosol [GO:0005829]; extracellular region [GO:0005576]; membrane [GO:0016020]; nucleolus [GO:0005730]; nucleoplasm [GO:0005654]; nucleus [GO:0005634]; platelet alpha granule lumen [GO:0031093]		female pregnancy [GO:0007565]; negative regulation of transcription by RNA polymerase II [GO:0000122]; renal sodium ion absorption [GO:0070294]	hsa:10916;	IPR037445;IPR041898;IPR041899;IPR002190;					Cytoplasm
Q14697	GANAB	Neutral alpha-glucosidase AB OS=Homo sapiens OX=9606 GN=GANAB PE=1 SV=3	944	106.8	6.14	10	9	15	9	944	19.49	9	GANAB	0	100	endoplasmic reticulum lumen [GO:0005788]; extracellular exosome [GO:0070062]; glucosidase II complex [GO:0017177]; Golgi apparatus [GO:0005794]; intracellular membrane-bounded organelle [GO:0043231]; melanosome [GO:0042470]; membrane [GO:0016020]; alpha-glucosidase activity [GO:0090599]; carbohydrate binding [GO:0030246]; glucan 1,3-alpha-glucosidase activity [GO:0033919]; RNA binding [GO:0003723…	endoplasmic reticulum lumen [GO:0005788]; extracellular exosome [GO:0070062]; glucosidase II complex [GO:0017177]; Golgi apparatus [GO:0005794]; intracellular membrane-bounded organelle [GO:0043231]; melanosome [GO:0042470]; membrane [GO:0016020]	alpha-glucosidase activity [GO:0090599]; carbohydrate binding [GO:0030246]; glucan 1,3-alpha-glucosidase activity [GO:0033919]; RNA binding [GO:0003723]	carbohydrate metabolic process [GO:0005975]; N-glycan processing [GO:0006491]	hsa:23193;	IPR011013;IPR030458;IPR048395;IPR030459;IPR025887;IPR000322;IPR013780;IPR017853;	hsa00510;hsa04141	Metabolism;Genetic Information Processing	Glycan biosynthesis and metabolism;Folding, sorting and degradation	N-Glycan biosynthesis;Protein processing in endoplasmic reticulum	Extracellular
O14974	PPP1R12A	Protein phosphatase 1 regulatory subunit 12A OS=Homo sapiens OX=9606 GN=PPP1R12A PE=1 SV=1	1030	115.2	5.4	9	9	12	9	1030	14.13	9	PPP1R12A	0	100	A band [GO:0031672]; actin cytoskeleton [GO:0015629]; centrosome [GO:0005813]; contractile fiber [GO:0043292]; cytoplasm [GO:0005737]; cytosol [GO:0005829]; focal adhesion [GO:0005925]; kinetochore [GO:0000776]; nucleolus [GO:0005730]; nucleoplasm [GO:0005654]; plasma membrane [GO:0005886]; PTW/PP1 phosphatase complex [GO:0072357]; stress fiber [GO:0001725]; Z disc [GO:0030018]; 14-3-3 protein bi…	A band [GO:0031672]; actin cytoskeleton [GO:0015629]; centrosome [GO:0005813]; contractile fiber [GO:0043292]; cytoplasm [GO:0005737]; cytosol [GO:0005829]; focal adhesion [GO:0005925]; kinetochore [GO:0000776]; nucleolus [GO:0005730]; nucleoplasm [GO:0005654]; plasma membrane [GO:0005886]; PTW/PP1 phosphatase complex [GO:0072357]; stress fiber [GO:0001725]; Z disc [GO:0030018]	14-3-3 protein binding [GO:0071889]; enzyme inhibitor activity [GO:0004857]; phosphatase regulator activity [GO:0019208]; protein kinase binding [GO:0019901]	cellular response to xenobiotic stimulus [GO:0071466]; centrosome cycle [GO:0007098]; mitotic cell cycle [GO:0000278]; negative regulation of catalytic activity [GO:0043086]; positive regulation of myosin-light-chain-phosphatase activity [GO:0035508]; positive regulation of transcription by RNA polymerase II [GO:0045944]; protein dephosphorylation [GO:0006470]; regulation of cell adhesion [GO:003…	hsa:4659;	IPR002110;IPR036770;IPR017401;IPR031775;	hsa04024;hsa04022;hsa04510;hsa04810;hsa04611;hsa04921;hsa04270;hsa05205	Environmental Information Processing;Environmental Information Processing;Cellular Processes;Cellular Processes;Organismal Systems;Organismal Systems;Organismal Systems;Human Diseases	Signal transduction;Signal transduction;Cellular community - eukaryotes;Cell motility;Immune system;Endocrine system;Circulatory system;Cancer: overview	cAMP signaling pathway;cGMP-PKG signaling pathway;Focal adhesion;Regulation of actin cytoskeleton;Platelet activation;Oxytocin signaling pathway;Vascular smooth muscle contraction;Proteoglycans in cancer	Cytoplasm
P20700	LMNB1	Lamin-B1 OS=Homo sapiens OX=9606 GN=LMNB1 PE=1 SV=2	586	66.4	5.16	16	9	20	8	586	16.01	9	LMNB1	0	100	lamin filament [GO:0005638]; membrane [GO:0016020]; nuclear envelope [GO:0005635]; nuclear inner membrane [GO:0005637]; nuclear lamina [GO:0005652]; nuclear matrix [GO:0016363]; nuclear membrane [GO:0031965]; nucleoplasm [GO:0005654]; nucleus [GO:0005634]; phospholipase binding [GO:0043274]; sequence-specific double-stranded DNA binding [GO:1990837]; structural constituent of cytoskeleton [GO:000…	lamin filament [GO:0005638]; membrane [GO:0016020]; nuclear envelope [GO:0005635]; nuclear inner membrane [GO:0005637]; nuclear lamina [GO:0005652]; nuclear matrix [GO:0016363]; nuclear membrane [GO:0031965]; nucleoplasm [GO:0005654]; nucleus [GO:0005634]	phospholipase binding [GO:0043274]; sequence-specific double-stranded DNA binding [GO:1990837]; structural constituent of cytoskeleton [GO:0005200]; structural constituent of nuclear lamina [GO:0160123]	heterochromatin formation [GO:0031507]; nuclear envelope organization [GO:0006998]; nuclear migration [GO:0007097]; nuclear pore localization [GO:0051664]; protein localization to nuclear envelope [GO:0090435]	hsa:4001;	IPR018039;IPR039008;IPR001322;IPR036415;	hsa04210;hsa04820	Cellular Processes;Cellular Processes	Cell growth and death;Cell motility	Apoptosis;Cytoskeleton in muscle cells	Cytoplasm
Q07954	LRP1	Prolow-density lipoprotein receptor-related protein 1 OS=Homo sapiens OX=9606 GN=LRP1 PE=1 SV=2	4544	504.3	5.39	2	10	19	10	4544	19.49	10	LRP1	0	100	basolateral plasma membrane [GO:0016323]; clathrin-coated pit [GO:0005905]; early endosome [GO:0005769]; endocytic vesicle membrane [GO:0030666]; focal adhesion [GO:0005925]; Golgi apparatus [GO:0005794]; lysosomal membrane [GO:0005765]; membrane [GO:0016020]; microtubule organizing center [GO:0005815]; nucleus [GO:0005634]; plasma membrane [GO:0005886]; plasma membrane protein complex [GO:009879…	basolateral plasma membrane [GO:0016323]; clathrin-coated pit [GO:0005905]; early endosome [GO:0005769]; endocytic vesicle membrane [GO:0030666]; focal adhesion [GO:0005925]; Golgi apparatus [GO:0005794]; lysosomal membrane [GO:0005765]; membrane [GO:0016020]; microtubule organizing center [GO:0005815]; nucleus [GO:0005634]; plasma membrane [GO:0005886]; plasma membrane protein complex [GO:009879…	alpha-2 macroglobulin receptor activity [GO:0016964]; amyloid-beta binding [GO:0001540]; apolipoprotein binding [GO:0034185]; apolipoprotein receptor activity [GO:0030226]; calcium ion binding [GO:0005509]; cargo receptor activity [GO:0038024]; clathrin heavy chain binding [GO:0032050]; heparan sulfate proteoglycan binding [GO:0043395]; lipoprotein particle receptor binding [GO:0070325]; low-dens…	amyloid-beta clearance [GO:0097242]; amyloid-beta clearance by cellular catabolic process [GO:0150094]; amyloid-beta clearance by transcytosis [GO:0150093]; aorta morphogenesis [GO:0035909]; apoptotic cell clearance [GO:0043277]; astrocyte activation involved in immune response [GO:0002265]; cellular response to amyloid-beta [GO:1904646]; enzyme-linked receptor protein signaling pathway [GO:00071…	hsa:4035;	IPR011042;IPR026823;IPR001881;IPR000742;IPR000152;IPR018097;IPR009030;IPR036055;IPR023415;IPR000033;IPR002172;IPR032485;IPR049883;	hsa04148;hsa04979;hsa05144;hsa05010	Cellular Processes;Organismal Systems;Human Diseases;Human Diseases	Transport and catabolism;Digestive system;Infectious disease: parasitic;Neurodegenerative disease	Efferocytosis;Cholesterol metabolism;Malaria;Alzheimer disease	Cell membrane
P11387	TOP1	DNA topoisomerase 1 OS=Homo sapiens OX=9606 GN=TOP1 PE=1 SV=2	765	90.7	9.31	12	10	13	10	765	14.65	10	TOP1	0	100	chromosome [GO:0005694]; fibrillar center [GO:0001650]; male germ cell nucleus [GO:0001673]; nucleolus [GO:0005730]; nucleoplasm [GO:0005654]; nucleus [GO:0005634]; P-body [GO:0000932]; perikaryon [GO:0043204]; protein-DNA complex [GO:0032993]; ATP binding [GO:0005524]; chromatin binding [GO:0003682]; DNA binding [GO:0003677]; DNA binding, bending [GO:0008301]; DNA topoisomerase type I (single st…	chromosome [GO:0005694]; fibrillar center [GO:0001650]; male germ cell nucleus [GO:0001673]; nucleolus [GO:0005730]; nucleoplasm [GO:0005654]; nucleus [GO:0005634]; P-body [GO:0000932]; perikaryon [GO:0043204]; protein-DNA complex [GO:0032993]	ATP binding [GO:0005524]; chromatin binding [GO:0003682]; DNA binding [GO:0003677]; DNA binding, bending [GO:0008301]; DNA topoisomerase type I (single strand cut, ATP-independent) activity [GO:0003917]; double-stranded DNA binding [GO:0003690]; protein domain specific binding [GO:0019904]; protein serine/threonine kinase activity [GO:0004674]; RNA binding [GO:0003723]; RNA polymerase II cis-regu…	chromatin remodeling [GO:0006338]; chromosome segregation [GO:0007059]; circadian regulation of gene expression [GO:0032922]; circadian rhythm [GO:0007623]; DNA replication [GO:0006260]; DNA topological change [GO:0006265]; embryonic cleavage [GO:0040016]; peptidyl-serine phosphorylation [GO:0018105]; phosphorylation [GO:0016310]; programmed cell death [GO:0012501]; response to xenobiotic stimulu…	hsa:7150;	IPR011010;IPR013034;IPR013030;IPR001631;IPR018521;IPR025834;IPR014711;IPR014727;IPR013500;IPR008336;IPR036202;IPR013499;IPR048045;					Nucleus
P47756	CAPZB	F-actin-capping protein subunit beta OS=Homo sapiens OX=9606 GN=CAPZB PE=1 SV=5	272	30.6	6	22	6	17	6	272	22.16	6	CAPZB	0	100	actin cytoskeleton [GO:0015629]; brush border [GO:0005903]; cortical cytoskeleton [GO:0030863]; cytoskeleton [GO:0005856]; cytosol [GO:0005829]; extracellular exosome [GO:0070062]; F-actin capping protein complex [GO:0008290]; hippocampal mossy fiber to CA3 synapse [GO:0098686]; lamellipodium [GO:0030027]; membrane [GO:0016020]; postsynaptic density [GO:0014069]; sarcomere [GO:0030017]; Schaffer …	actin cytoskeleton [GO:0015629]; brush border [GO:0005903]; cortical cytoskeleton [GO:0030863]; cytoskeleton [GO:0005856]; cytosol [GO:0005829]; extracellular exosome [GO:0070062]; F-actin capping protein complex [GO:0008290]; hippocampal mossy fiber to CA3 synapse [GO:0098686]; lamellipodium [GO:0030027]; membrane [GO:0016020]; postsynaptic density [GO:0014069]; sarcomere [GO:0030017]; Schaffer …	actin binding [GO:0003779]; actin filament binding [GO:0051015]; cadherin binding [GO:0045296]	actin polymerization or depolymerization [GO:0008154]; barbed-end actin filament capping [GO:0051016]; cell morphogenesis [GO:0000902]; cytoskeleton organization [GO:0007010]; lamellipodium assembly [GO:0030032]; negative regulation of filopodium assembly [GO:0051490]; regulation of cell morphogenesis [GO:0022604]; regulation of lamellipodium assembly [GO:0010591]	hsa:832;	IPR037282;IPR042276;IPR001698;IPR043175;IPR019771;	hsa04144;hsa04814;hsa04820	Cellular Processes;Cellular Processes;Cellular Processes	Transport and catabolism;Cell motility;Cell motility	Endocytosis;Motor proteins;Cytoskeleton in muscle cells	Cytoplasm
Q92945	KHSRP	Far upstream element-binding protein 2 OS=Homo sapiens OX=9606 GN=KHSRP PE=1 SV=4	711	73.1	7.3	11	6	18	6	711	30	6	KHSRP	0	100	cytoplasm [GO:0005737]; cytosol [GO:0005829]; membrane [GO:0016020]; nucleoplasm [GO:0005654]; nucleus [GO:0005634]; DNA binding [GO:0003677]; mRNA 3'-UTR AU-rich region binding [GO:0035925]; mRNA binding [GO:0003729]; protein folding chaperone [GO:0044183]; RNA binding [GO:0003723]; 3'-UTR-mediated mRNA destabilization [GO:0061158]; cellular response to cytokine stimulus [GO:0071345]; miRNA meta…	cytoplasm [GO:0005737]; cytosol [GO:0005829]; membrane [GO:0016020]; nucleoplasm [GO:0005654]; nucleus [GO:0005634]	DNA binding [GO:0003677]; mRNA 3'-UTR AU-rich region binding [GO:0035925]; mRNA binding [GO:0003729]; protein folding chaperone [GO:0044183]; RNA binding [GO:0003723]	3'-UTR-mediated mRNA destabilization [GO:0061158]; cellular response to cytokine stimulus [GO:0071345]; miRNA metabolic process [GO:0010586]; mRNA processing [GO:0006397]; mRNA transport [GO:0051028]; negative regulation of low-density lipoprotein particle clearance [GO:0010989]; negative regulation of nitric oxide biosynthetic process [GO:0045019]; positive regulation of mRNA catabolic process […	hsa:8570;	IPR015096;IPR047372;IPR047369;IPR047370;IPR047371;IPR004087;IPR004088;IPR036612;					Nucleus
P14866	HNRNPL	Heterogeneous nuclear ribonucleoprotein L OS=Homo sapiens OX=9606 GN=HNRNPL PE=1 SV=2	589	64.1	8.22	14	7	14	7	589	22.3	7	HNRNPL	0	100	chromatin [GO:0000785]; cytoplasm [GO:0005737]; extracellular exosome [GO:0070062]; membrane [GO:0016020]; nucleoplasm [GO:0005654]; nucleus [GO:0005634]; ribonucleoprotein complex [GO:1990904]; ribonucleoprotein granule [GO:0035770]; mRNA binding [GO:0003729]; pre-mRNA intronic binding [GO:0097157]; RNA binding [GO:0003723]; transcription cis-regulatory region binding [GO:0000976]; mRNA processi…	chromatin [GO:0000785]; cytoplasm [GO:0005737]; extracellular exosome [GO:0070062]; membrane [GO:0016020]; nucleoplasm [GO:0005654]; nucleus [GO:0005634]; ribonucleoprotein complex [GO:1990904]; ribonucleoprotein granule [GO:0035770]	mRNA binding [GO:0003729]; pre-mRNA intronic binding [GO:0097157]; RNA binding [GO:0003723]; transcription cis-regulatory region binding [GO:0000976]	mRNA processing [GO:0006397]; negative regulation of DNA-templated transcription [GO:0045892]; regulation of alternative mRNA splicing, via spliceosome [GO:0000381]; regulation of RNA splicing [GO:0043484]; RNA processing [GO:0006396]	hsa:3191;	IPR006536;IPR034816;IPR035005;IPR035008;IPR034817;IPR012677;IPR021790;IPR035979;IPR000504;					Nucleus
P30050	RPL12	Large ribosomal subunit protein uL11 OS=Homo sapiens OX=9606 GN=RPL12 PE=1 SV=1	165	17.8	9.42	38	5	20	5	165	25.29	5	RPL12	0	100	cytoplasm [GO:0005737]; cytosol [GO:0005829]; cytosolic large ribosomal subunit [GO:0022625]; cytosolic ribosome [GO:0022626]; extracellular exosome [GO:0070062]; focal adhesion [GO:0005925]; membrane [GO:0016020]; nucleolus [GO:0005730]; postsynaptic density [GO:0014069]; large ribosomal subunit rRNA binding [GO:0070180]; RNA binding [GO:0003723]; structural constituent of ribosome [GO:0003735];…	cytoplasm [GO:0005737]; cytosol [GO:0005829]; cytosolic large ribosomal subunit [GO:0022625]; cytosolic ribosome [GO:0022626]; extracellular exosome [GO:0070062]; focal adhesion [GO:0005925]; membrane [GO:0016020]; nucleolus [GO:0005730]; postsynaptic density [GO:0014069]	large ribosomal subunit rRNA binding [GO:0070180]; RNA binding [GO:0003723]; structural constituent of ribosome [GO:0003735]	cytoplasmic translation [GO:0002181]; translation [GO:0006412]	hsa:6136;	IPR000911;IPR020783;IPR036769;IPR020785;IPR020784;IPR036796;	hsa03010;hsa05171	Genetic Information Processing;Human Diseases	Translation;Infectious disease: viral	Ribosome;Coronavirus disease - COVID-19	Cytoplasm
P40925	MDH1	Malate dehydrogenase, cytoplasmic OS=Homo sapiens OX=9606 GN=MDH1 PE=1 SV=4	334	36.4	7.36	19	6	12	6	334	15.15	6	MDH1	0	100	centrosome [GO:0005813]; cytoplasm [GO:0005737]; cytosol [GO:0005829]; extracellular exosome [GO:0070062]; extracellular space [GO:0005615]; mitochondrion [GO:0005739]; diiodophenylpyruvate reductase activity [GO:0047860]; hydroxyphenylpyruvate reductase activity [GO:0047995]; L-malate dehydrogenase activity [GO:0030060]; malic enzyme activity [GO:0004470]; gluconeogenesis [GO:0006094]; malate me…	centrosome [GO:0005813]; cytoplasm [GO:0005737]; cytosol [GO:0005829]; extracellular exosome [GO:0070062]; extracellular space [GO:0005615]; mitochondrion [GO:0005739]	diiodophenylpyruvate reductase activity [GO:0047860]; hydroxyphenylpyruvate reductase activity [GO:0047995]; L-malate dehydrogenase activity [GO:0030060]; malic enzyme activity [GO:0004470]	gluconeogenesis [GO:0006094]; malate metabolic process [GO:0006108]; NADH metabolic process [GO:0006734]; NADP metabolic process [GO:0006739]; oxaloacetate metabolic process [GO:0006107]; tricarboxylic acid cycle [GO:0006099]	hsa:4190;	IPR001557;IPR022383;IPR001236;IPR015955;IPR001252;IPR011274;IPR010945;IPR036291;	hsa00020;hsa00620;hsa00630;hsa00270;hsa04964	Metabolism;Metabolism;Metabolism;Metabolism;Organismal Systems	Carbohydrate metabolism;Carbohydrate metabolism;Carbohydrate metabolism;Amino acid metabolism;Excretory system	Citrate cycle (TCA cycle);Pyruvate metabolism;Glyoxylate and dicarboxylate metabolism;Cysteine and methionine metabolism;Proximal tubule bicarbonate reclamation	Cytoplasm
P61247	RPS3A	Small ribosomal subunit protein eS1 OS=Homo sapiens OX=9606 GN=RPS3A PE=1 SV=2	264	29.9	9.73	29	9	59	9	264	46.35	9	RPS3A	0	100	cytoplasm [GO:0005737]; cytosol [GO:0005829]; cytosolic ribosome [GO:0022626]; cytosolic small ribosomal subunit [GO:0022627]; endoplasmic reticulum [GO:0005783]; extracellular exosome [GO:0070062]; focal adhesion [GO:0005925]; nucleolus [GO:0005730]; nucleoplasm [GO:0005654]; nucleus [GO:0005634]; ribonucleoprotein complex [GO:1990904]; small-subunit processome [GO:0032040]; synapse [GO:0045202]…	cytoplasm [GO:0005737]; cytosol [GO:0005829]; cytosolic ribosome [GO:0022626]; cytosolic small ribosomal subunit [GO:0022627]; endoplasmic reticulum [GO:0005783]; extracellular exosome [GO:0070062]; focal adhesion [GO:0005925]; nucleolus [GO:0005730]; nucleoplasm [GO:0005654]; nucleus [GO:0005634]; ribonucleoprotein complex [GO:1990904]; small-subunit processome [GO:0032040]; synapse [GO:0045202]	mRNA 5'-UTR binding [GO:0048027]; RNA binding [GO:0003723]; structural constituent of ribosome [GO:0003735]	cell differentiation [GO:0030154]; cytoplasmic translation [GO:0002181]; negative regulation of apoptotic process [GO:0043066]; ribosomal small subunit biogenesis [GO:0042274]; translation [GO:0006412]; translational initiation [GO:0006413]	hsa:6189;	IPR001593;IPR018281;IPR027500;	hsa03010;hsa05171	Genetic Information Processing;Human Diseases	Translation;Infectious disease: viral	Ribosome;Coronavirus disease - COVID-19	Nucleus
P11413	G6PD	Glucose-6-phosphate 1-dehydrogenase OS=Homo sapiens OX=9606 GN=G6PD PE=1 SV=4	515	59.2	6.84	15	8	22	8	515	30.55	8	G6PD	0	100	centriolar satellite [GO:0034451]; cytoplasm [GO:0005737]; cytoplasmic side of plasma membrane [GO:0009898]; cytosol [GO:0005829]; extracellular exosome [GO:0070062]; intracellular membrane-bounded organelle [GO:0043231]; membrane [GO:0016020]; glucose binding [GO:0005536]; glucose-6-phosphate dehydrogenase activity [GO:0004345]; identical protein binding [GO:0042802]; NADP binding [GO:0050661]; …	centriolar satellite [GO:0034451]; cytoplasm [GO:0005737]; cytoplasmic side of plasma membrane [GO:0009898]; cytosol [GO:0005829]; extracellular exosome [GO:0070062]; intracellular membrane-bounded organelle [GO:0043231]; membrane [GO:0016020]	glucose binding [GO:0005536]; glucose-6-phosphate dehydrogenase activity [GO:0004345]; identical protein binding [GO:0042802]; NADP binding [GO:0050661]; protein homodimerization activity [GO:0042803]	cellular response to oxidative stress [GO:0034599]; cholesterol biosynthetic process [GO:0006695]; erythrocyte maturation [GO:0043249]; glucose 6-phosphate metabolic process [GO:0051156]; glucose metabolic process [GO:0006006]; glutathione metabolic process [GO:0006749]; lipid metabolic process [GO:0006629]; NADP metabolic process [GO:0006739]; NADPH regeneration [GO:0006740]; negative regulation…	hsa:2539;	IPR001282;IPR019796;IPR022675;IPR022674;IPR036291;	hsa00030;hsa00480;hsa05230;hsa05415	Metabolism;Metabolism;Human Diseases;Human Diseases	Carbohydrate metabolism;Metabolism of other amino acids;Cancer: overview;Cardiovascular disease	Pentose phosphate pathway;Glutathione metabolism;Central carbon metabolism in cancer;Diabetic cardiomyopathy	Cytoplasm
P41250	GARS1	Glycine--tRNA ligase OS=Homo sapiens OX=9606 GN=GARS1 PE=1 SV=3	739	83.1	7.03	9	7	18	7	739	28.69	7	GARS1	0	100	axon [GO:0030424]; cytoplasm [GO:0005737]; cytosol [GO:0005829]; extracellular exosome [GO:0070062]; mitochondrial matrix [GO:0005759]; mitochondrion [GO:0005739]; secretory granule [GO:0030141]; ATP binding [GO:0005524]; bis(5'-nucleosyl)-tetraphosphatase (asymmetrical) activity [GO:0004081]; glycine-tRNA ligase activity [GO:0004820]; identical protein binding [GO:0042802]; protein dimerization …	axon [GO:0030424]; cytoplasm [GO:0005737]; cytosol [GO:0005829]; extracellular exosome [GO:0070062]; mitochondrial matrix [GO:0005759]; mitochondrion [GO:0005739]; secretory granule [GO:0030141]	ATP binding [GO:0005524]; bis(5'-nucleosyl)-tetraphosphatase (asymmetrical) activity [GO:0004081]; glycine-tRNA ligase activity [GO:0004820]; identical protein binding [GO:0042802]; protein dimerization activity [GO:0046983]; transferase activity [GO:0016740]	diadenosine tetraphosphate biosynthetic process [GO:0015966]; mitochondrial glycyl-tRNA aminoacylation [GO:0070150]; tRNA aminoacylation for protein translation [GO:0006418]	hsa:2617;	IPR002314;IPR006195;IPR045864;IPR004154;IPR036621;IPR027031;IPR033731;IPR002315;IPR009068;IPR000738;	hsa00970	Genetic Information Processing	Translation	Aminoacyl-tRNA biosynthesis	Mitochondrion
Q16555	DPYSL2	Dihydropyrimidinase-related protein 2 OS=Homo sapiens OX=9606 GN=DPYSL2 PE=1 SV=1	572	62.3	6.38	9	5	11	4	572	13.64	5	DPYSL2	2	100	cytoskeleton [GO:0005856]; cytosol [GO:0005829]; extracellular exosome [GO:0070062]; plasma membrane [GO:0005886]; dihydropyrimidinase activity [GO:0004157]; hydrolase activity, acting on carbon-nitrogen (but not peptide) bonds, in cyclic amides [GO:0016812]; identical protein binding [GO:0042802]; cell differentiation [GO:0030154]; cytoskeleton organization [GO:0007010]; endocytosis [GO:0006897]…	cytoskeleton [GO:0005856]; cytosol [GO:0005829]; extracellular exosome [GO:0070062]; plasma membrane [GO:0005886]	dihydropyrimidinase activity [GO:0004157]; hydrolase activity, acting on carbon-nitrogen (but not peptide) bonds, in cyclic amides [GO:0016812]; identical protein binding [GO:0042802]	cell differentiation [GO:0030154]; cytoskeleton organization [GO:0007010]; endocytosis [GO:0006897]; nervous system development [GO:0007399]; nucleobase-containing compound metabolic process [GO:0006139]; signal transduction [GO:0007165]	hsa:1808;	IPR006680;IPR011778;IPR011059;IPR032466;	hsa04360	Organismal Systems	Development and regeneration	Axon guidance	Cytoplasm
P23193	TCEA1	Transcription elongation factor A protein 1 OS=Homo sapiens OX=9606 GN=TCEA1 PE=1 SV=2	301	33.9	8.38	24	7	15	7	301	15.89	7	TCEA1	0	100	nucleolus [GO:0005730]; nucleoplasm [GO:0005654]; nucleus [GO:0005634]; transcription factor TFIID complex [GO:0005669]; DNA binding [GO:0003677]; zinc ion binding [GO:0008270]; DNA-templated transcription [GO:0006351]; positive regulation of transcription by RNA polymerase II [GO:0045944]; transcription by RNA polymerase II [GO:0006366]; transcription elongation by RNA polymerase II [GO:0006368]	nucleolus [GO:0005730]; nucleoplasm [GO:0005654]; nucleus [GO:0005634]; transcription factor TFIID complex [GO:0005669]	DNA binding [GO:0003677]; zinc ion binding [GO:0008270]	DNA-templated transcription [GO:0006351]; positive regulation of transcription by RNA polymerase II [GO:0045944]; transcription by RNA polymerase II [GO:0006366]; transcription elongation by RNA polymerase II [GO:0006368]	hsa:6917;	IPR035100;IPR003617;IPR035441;IPR003618;IPR036575;IPR017923;IPR006289;IPR001222;					Cytoplasm
P07602	PSAP	Prosaposin OS=Homo sapiens OX=9606 GN=PSAP PE=1 SV=2	524	58.1	5.17	16	8	43	8	524	33.79	8	PSAP	0	100	azurophil granule membrane [GO:0035577]; collagen-containing extracellular matrix [GO:0062023]; extracellular exosome [GO:0070062]; extracellular region [GO:0005576]; extracellular space [GO:0005615]; intracellular membrane-bounded organelle [GO:0043231]; late endosome [GO:0005770]; lysosomal lumen [GO:0043202]; lysosomal membrane [GO:0005765]; lysosome [GO:0005764]; plasma membrane [GO:0005886];…	azurophil granule membrane [GO:0035577]; collagen-containing extracellular matrix [GO:0062023]; extracellular exosome [GO:0070062]; extracellular region [GO:0005576]; extracellular space [GO:0005615]; intracellular membrane-bounded organelle [GO:0043231]; late endosome [GO:0005770]; lysosomal lumen [GO:0043202]; lysosomal membrane [GO:0005765]; lysosome [GO:0005764]; plasma membrane [GO:0005886]	enzyme activator activity [GO:0008047]; ganglioside GM1 binding [GO:1905573]; ganglioside GM2 binding [GO:1905574]; ganglioside GM3 binding [GO:1905575]; ganglioside GP1c binding [GO:1905577]; ganglioside GT1b binding [GO:1905576]; identical protein binding [GO:0042802]; phospholipid binding [GO:0005543]; protease binding [GO:0002020]; protein homodimerization activity [GO:0042803]; scaffold prot…	adenylate cyclase-inhibiting G protein-coupled receptor signaling pathway [GO:0007193]; epithelial cell differentiation involved in prostate gland development [GO:0060742]; ganglioside GM1 transport to membrane [GO:1905572]; lysosomal transport [GO:0007041]; positive regulation of beta-galactosidase activity [GO:1903771]; prostate gland growth [GO:0060736]; regulation of autophagy [GO:0010506]; r…	hsa:5660;	IPR003119;IPR007856;IPR008138;IPR008373;IPR011001;IPR021165;IPR008139;	hsa00600;hsa04142	Metabolism;Cellular Processes	Lipid metabolism;Transport and catabolism	Sphingolipid metabolism;Lysosome	Extracellular
P04843	RPN1	Dolichyl-diphosphooligosaccharide--protein glycosyltransferase subunit 1 OS=Homo sapiens OX=9606 GN=RPN1 PE=1 SV=1	607	68.5	6.38	12	8	20	8	607	26.22	8	RPN1	0	100	cytosol [GO:0005829]; endoplasmic reticulum [GO:0005783]; endoplasmic reticulum membrane [GO:0005789]; melanosome [GO:0042470]; membrane [GO:0016020]; oligosaccharyltransferase complex [GO:0008250]; rough endoplasmic reticulum [GO:0005791]; RNA binding [GO:0003723]; protein N-linked glycosylation [GO:0006487]; protein N-linked glycosylation via asparagine [GO:0018279]	cytosol [GO:0005829]; endoplasmic reticulum [GO:0005783]; endoplasmic reticulum membrane [GO:0005789]; melanosome [GO:0042470]; membrane [GO:0016020]; oligosaccharyltransferase complex [GO:0008250]; rough endoplasmic reticulum [GO:0005791]	RNA binding [GO:0003723]	protein N-linked glycosylation [GO:0006487]; protein N-linked glycosylation via asparagine [GO:0018279]	hsa:6184;	IPR007676;	hsa00510;hsa00513;hsa04141	Metabolism;Metabolism;Genetic Information Processing	Glycan biosynthesis and metabolism;Glycan biosynthesis and metabolism;Folding, sorting and degradation	N-Glycan biosynthesis;Various types of N-glycan biosynthesis;Protein processing in endoplasmic reticulum	Endoplasmic reticulum
Q14195	DPYSL3	Dihydropyrimidinase-related protein 3 OS=Homo sapiens OX=9606 GN=DPYSL3 PE=1 SV=1	570	61.9	6.49	11	5	12	4	570	16.58	5	DPYSL3	0	100	cell body [GO:0044297]; cytosol [GO:0005829]; exocytic vesicle [GO:0070382]; extracellular space [GO:0005615]; filamentous actin [GO:0031941]; growth cone [GO:0030426]; lamellipodium [GO:0030027]; synapse [GO:0045202]; chondroitin sulfate binding [GO:0035374]; filamin binding [GO:0031005]; hydrolase activity, acting on carbon-nitrogen (but not peptide) bonds, in cyclic amides [GO:0016812]; identi…	cell body [GO:0044297]; cytosol [GO:0005829]; exocytic vesicle [GO:0070382]; extracellular space [GO:0005615]; filamentous actin [GO:0031941]; growth cone [GO:0030426]; lamellipodium [GO:0030027]; synapse [GO:0045202]	chondroitin sulfate binding [GO:0035374]; filamin binding [GO:0031005]; hydrolase activity, acting on carbon-nitrogen (but not peptide) bonds, in cyclic amides [GO:0016812]; identical protein binding [GO:0042802]; SH3 domain binding [GO:0017124]	actin crosslink formation [GO:0051764]; actin filament bundle assembly [GO:0051017]; cellular response to cytokine stimulus [GO:0071345]; negative regulation of cell migration [GO:0030336]; negative regulation of neuron projection development [GO:0010977]; neuron development [GO:0048666]; positive regulation of filopodium assembly [GO:0051491]; positive regulation of neuron projection development…	hsa:1809;	IPR006680;IPR011778;IPR011059;IPR032466;					Cytoplasm
Q16658	FSCN1	Fascin OS=Homo sapiens OX=9606 GN=FSCN1 PE=1 SV=3	493	54.5	7.24	18	8	21	8	493	24.58	8	FSCN1	0	100	actin cytoskeleton [GO:0015629]; cell cortex [GO:0005938]; cell projection membrane [GO:0031253]; cell-cell junction [GO:0005911]; cytoplasm [GO:0005737]; cytoskeleton [GO:0005856]; cytosol [GO:0005829]; extracellular exosome [GO:0070062]; filopodium [GO:0030175]; growth cone [GO:0030426]; lamellipodium [GO:0030027]; microspike [GO:0044393]; microvillus [GO:0005902]; podosome [GO:0002102]; ruffle…	actin cytoskeleton [GO:0015629]; cell cortex [GO:0005938]; cell projection membrane [GO:0031253]; cell-cell junction [GO:0005911]; cytoplasm [GO:0005737]; cytoskeleton [GO:0005856]; cytosol [GO:0005829]; extracellular exosome [GO:0070062]; filopodium [GO:0030175]; growth cone [GO:0030426]; lamellipodium [GO:0030027]; microspike [GO:0044393]; microvillus [GO:0005902]; podosome [GO:0002102]; ruffle…	actin binding [GO:0003779]; actin filament binding [GO:0051015]; cadherin binding [GO:0045296]; protein-macromolecule adaptor activity [GO:0030674]; RNA binding [GO:0003723]	actin cytoskeleton organization [GO:0030036]; actin filament bundle assembly [GO:0051017]; cell migration [GO:0016477]; cell motility [GO:0048870]; cell-cell junction assembly [GO:0007043]; establishment of apical/basal cell polarity [GO:0035089]; establishment or maintenance of cell polarity [GO:0007163]; microspike assembly [GO:0030035]; parallel actin filament bundle assembly [GO:0030046]; pos…	hsa:6624;	IPR008999;IPR010431;IPR022768;IPR024703;	hsa05206	Human Diseases	Cancer: overview	MicroRNAs in cancer	Cytoplasm
P00505	GOT2	Aspartate aminotransferase, mitochondrial OS=Homo sapiens OX=9606 GN=GOT2 PE=1 SV=3	430	47.5	9.01	13	6	21	6	430	40.37	6	GOT2	0	100	extracellular exosome [GO:0070062]; mitochondrial matrix [GO:0005759]; mitochondrion [GO:0005739]; plasma membrane [GO:0005886]; kynurenine-oxoglutarate transaminase activity [GO:0016212]; L-aspartate:2-oxoglutarate aminotransferase activity [GO:0004069]; pyridoxal phosphate binding [GO:0030170]; RNA binding [GO:0003723]; 2-oxoglutarate metabolic process [GO:0006103]; 4-hydroxyproline catabolic p…	extracellular exosome [GO:0070062]; mitochondrial matrix [GO:0005759]; mitochondrion [GO:0005739]; plasma membrane [GO:0005886]	kynurenine-oxoglutarate transaminase activity [GO:0016212]; L-aspartate:2-oxoglutarate aminotransferase activity [GO:0004069]; pyridoxal phosphate binding [GO:0030170]; RNA binding [GO:0003723]	2-oxoglutarate metabolic process [GO:0006103]; 4-hydroxyproline catabolic process [GO:0019470]; aspartate biosynthetic process [GO:0006532]; aspartate catabolic process [GO:0006533]; aspartate metabolic process [GO:0006531]; fatty acid transport [GO:0015908]; glutamate catabolic process to 2-oxoglutarate [GO:0019551]; glutamate catabolic process to aspartate [GO:0019550]; glutamate metabolic proc…	hsa:2806;	IPR004839;IPR000796;IPR004838;IPR015424;IPR015421;IPR015422;	hsa00250;hsa00270;hsa00220;hsa00330;hsa00350;hsa00360;hsa00400;hsa04975	Metabolism;Metabolism;Metabolism;Metabolism;Metabolism;Metabolism;Metabolism;Organismal Systems	Amino acid metabolism;Amino acid metabolism;Amino acid metabolism;Amino acid metabolism;Amino acid metabolism;Amino acid metabolism;Amino acid metabolism;Digestive system	Alanine, aspartate and glutamate metabolism;Cysteine and methionine metabolism;Arginine biosynthesis;Arginine and proline metabolism;Tyrosine metabolism;Phenylalanine metabolism;Phenylalanine, tyrosine and tryptophan biosynthesis;Fat digestion and absorption	Mitochondrion
Q9UM54	MYO6	Unconventional myosin-VI OS=Homo sapiens OX=9606 GN=MYO6 PE=1 SV=4	1294	149.6	8.53	6	7	10	7	1294	9.33	7	MYO6	0	100	actin cytoskeleton [GO:0015629]; actin filament [GO:0005884]; apical part of cell [GO:0045177]; autophagosome [GO:0005776]; cell cortex [GO:0005938]; clathrin-coated pit [GO:0005905]; clathrin-coated vesicle membrane [GO:0030665]; cytoplasm [GO:0005737]; cytoplasmic vesicle [GO:0031410]; cytosol [GO:0005829]; endocytic vesicle [GO:0030139]; endosome [GO:0005768]; extracellular exosome [GO:0070062…	actin cytoskeleton [GO:0015629]; actin filament [GO:0005884]; apical part of cell [GO:0045177]; autophagosome [GO:0005776]; cell cortex [GO:0005938]; clathrin-coated pit [GO:0005905]; clathrin-coated vesicle membrane [GO:0030665]; cytoplasm [GO:0005737]; cytoplasmic vesicle [GO:0031410]; cytosol [GO:0005829]; endocytic vesicle [GO:0030139]; endosome [GO:0005768]; extracellular exosome [GO:0070062…	actin binding [GO:0003779]; actin filament binding [GO:0051015]; ADP binding [GO:0043531]; ATP binding [GO:0005524]; calmodulin binding [GO:0005516]; cytoskeletal motor activity [GO:0003774]; identical protein binding [GO:0042802]; microfilament motor activity [GO:0000146]; minus-end directed microfilament motor activity [GO:0060001]	actin filament organization [GO:0007015]; actin filament-based movement [GO:0030048]; DNA damage response, signal transduction by p53 class mediator [GO:0030330]; endocytosis [GO:0006897]; inner ear auditory receptor cell differentiation [GO:0042491]; inner ear morphogenesis [GO:0042472]; intracellular protein transport [GO:0006886]; protein localization [GO:0008104]; regulation of secretion [GO:…	hsa:4646;	IPR036961;IPR049016;IPR032412;IPR001609;IPR004009;IPR008989;IPR036114;IPR027417;	hsa04814;hsa05130;hsa05132	Cellular Processes;Human Diseases;Human Diseases	Cell motility;Infectious disease: bacterial;Infectious disease: bacterial	Motor proteins;Pathogenic Escherichia coli infection;Salmonella infection	Cytoplasm
P60900	PSMA6	Proteasome subunit alpha type-6 OS=Homo sapiens OX=9606 GN=PSMA6 PE=1 SV=1	246	27.4	6.76	24	6	10	6	246	14.71	6	PSMA6	0	100	cytoplasm [GO:0005737]; cytosol [GO:0005829]; extracellular exosome [GO:0070062]; myofibril [GO:0030016]; nuclear matrix [GO:0016363]; nucleoplasm [GO:0005654]; nucleus [GO:0005634]; P-body [GO:0000932]; proteasome complex [GO:0000502]; proteasome core complex [GO:0005839]; proteasome core complex, alpha-subunit complex [GO:0019773]; ribosome [GO:0005840]; sarcomere [GO:0030017]; endopeptidase ac…	cytoplasm [GO:0005737]; cytosol [GO:0005829]; extracellular exosome [GO:0070062]; myofibril [GO:0030016]; nuclear matrix [GO:0016363]; nucleoplasm [GO:0005654]; nucleus [GO:0005634]; P-body [GO:0000932]; proteasome complex [GO:0000502]; proteasome core complex [GO:0005839]; proteasome core complex, alpha-subunit complex [GO:0019773]; ribosome [GO:0005840]; sarcomere [GO:0030017]	endopeptidase activity [GO:0004175]; NF-kappaB binding [GO:0051059]; purine ribonucleoside triphosphate binding [GO:0035639]; RNA binding [GO:0003723]	positive regulation of NF-kappaB transcription factor activity [GO:0051092]; proteasome-mediated ubiquitin-dependent protein catabolic process [GO:0043161]; proteolysis involved in protein catabolic process [GO:0051603]; regulation of inflammatory response [GO:0050727]	hsa:5687;	IPR029055;IPR023332;IPR000426;IPR001353;IPR034642;	hsa03050;hsa05010;hsa05012;hsa05014;hsa05016;hsa05017;hsa05020;hsa05022	Genetic Information Processing;Human Diseases;Human Diseases;Human Diseases;Human Diseases;Human Diseases;Human Diseases;Human Diseases	Folding, sorting and degradation;Neurodegenerative disease;Neurodegenerative disease;Neurodegenerative disease;Neurodegenerative disease;Neurodegenerative disease;Neurodegenerative disease;Neurodegenerative disease	Proteasome;Alzheimer disease;Parkinson disease;Amyotrophic lateral sclerosis;Huntington disease;Spinocerebellar ataxia;Prion disease;Pathways of neurodegeneration - multiple diseases	Cytoplasm
P61158	ACTR3	Actin-related protein 3 OS=Homo sapiens OX=9606 GN=ACTR3 PE=1 SV=3	418	47.3	5.88	14	5	21	3	418	21.68	5	ACTR3	2	100	actin cytoskeleton [GO:0015629]; Arp2/3 protein complex [GO:0005885]; brush border [GO:0005903]; cell-cell junction [GO:0005911]; cytoplasm [GO:0005737]; cytosol [GO:0005829]; extracellular exosome [GO:0070062]; focal adhesion [GO:0005925]; lamellipodium [GO:0030027]; membrane [GO:0016020]; nucleus [GO:0005634]; site of double-strand break [GO:0035861]; actin filament binding [GO:0051015]; ATP bi…	actin cytoskeleton [GO:0015629]; Arp2/3 protein complex [GO:0005885]; brush border [GO:0005903]; cell-cell junction [GO:0005911]; cytoplasm [GO:0005737]; cytosol [GO:0005829]; extracellular exosome [GO:0070062]; focal adhesion [GO:0005925]; lamellipodium [GO:0030027]; membrane [GO:0016020]; nucleus [GO:0005634]; site of double-strand break [GO:0035861]	actin filament binding [GO:0051015]; ATP binding [GO:0005524]; structural constituent of cytoskeleton [GO:0005200]	actin polymerization-dependent cell motility [GO:0070358]; Arp2/3 complex-mediated actin nucleation [GO:0034314]; asymmetric cell division [GO:0008356]; cellular response to type II interferon [GO:0071346]; cilium assembly [GO:0060271]; establishment or maintenance of cell polarity [GO:0007163]; meiotic chromosome movement towards spindle pole [GO:0016344]; meiotic cytokinesis [GO:0033206]; posit…	hsa:10096;	IPR004000;IPR020902;IPR043129;	hsa04144;hsa04530;hsa04810;hsa04666;hsa05130;hsa05132;hsa05131;hsa05135;hsa05100	Cellular Processes;Cellular Processes;Cellular Processes;Organismal Systems;Human Diseases;Human Diseases;Human Diseases;Human Diseases;Human Diseases	Transport and catabolism;Cellular community - eukaryotes;Cell motility;Immune system;Infectious disease: bacterial;Infectious disease: bacterial;Infectious disease: bacterial;Infectious disease: bacterial;Infectious disease: bacterial	Endocytosis;Tight junction;Regulation of actin cytoskeleton;Fc gamma R-mediated phagocytosis;Pathogenic Escherichia coli infection;Salmonella infection;Shigellosis;Yersinia infection;Bacterial invasion of epithelial cells	Cytoplasm
P53621	COPA	Coatomer subunit alpha OS=Homo sapiens OX=9606 GN=COPA PE=1 SV=2	1224	138.3	7.66	7	10	18	10	1224	24.28	10	COPA	0	100	COPI vesicle coat [GO:0030126]; cytoplasm [GO:0005737]; cytosol [GO:0005829]; endoplasmic reticulum membrane [GO:0005789]; extracellular exosome [GO:0070062]; extracellular space [GO:0005615]; Golgi membrane [GO:0000139]; growth cone [GO:0030426]; membrane [GO:0016020]; transport vesicle [GO:0030133]; hormone activity [GO:0005179]; structural molecule activity [GO:0005198]; endoplasmic reticulum …	COPI vesicle coat [GO:0030126]; cytoplasm [GO:0005737]; cytosol [GO:0005829]; endoplasmic reticulum membrane [GO:0005789]; extracellular exosome [GO:0070062]; extracellular space [GO:0005615]; Golgi membrane [GO:0000139]; growth cone [GO:0030426]; membrane [GO:0016020]; transport vesicle [GO:0030133]	hormone activity [GO:0005179]; structural molecule activity [GO:0005198]	endoplasmic reticulum to Golgi vesicle-mediated transport [GO:0006888]; intra-Golgi vesicle-mediated transport [GO:0006891]; intracellular protein transport [GO:0006886]; pancreatic juice secretion [GO:0030157]; retrograde vesicle-mediated transport, Golgi to endoplasmic reticulum [GO:0006890]	hsa:1314;	IPR047312;IPR016391;IPR010714;IPR006692;IPR020472;IPR011048;IPR015943;IPR019775;IPR036322;IPR001680;					Cytoplasm
P36871	PGM1	Phosphoglucomutase-1 OS=Homo sapiens OX=9606 GN=PGM1 PE=1 SV=3	562	61.4	6.76	16	9	18	9	562	21.97	9	PGM1	0	100	cytoplasm [GO:0005737]; cytosol [GO:0005829]; extracellular exosome [GO:0070062]; extracellular region [GO:0005576]; ficolin-1-rich granule lumen [GO:1904813]; tertiary granule lumen [GO:1904724]; magnesium ion binding [GO:0000287]; phosphoglucomutase activity [GO:0004614]; carbohydrate metabolic process [GO:0005975]; gluconeogenesis [GO:0006094]; glucose metabolic process [GO:0006006]; glycolyti…	cytoplasm [GO:0005737]; cytosol [GO:0005829]; extracellular exosome [GO:0070062]; extracellular region [GO:0005576]; ficolin-1-rich granule lumen [GO:1904813]; tertiary granule lumen [GO:1904724]	magnesium ion binding [GO:0000287]; phosphoglucomutase activity [GO:0004614]	carbohydrate metabolic process [GO:0005975]; gluconeogenesis [GO:0006094]; glucose metabolic process [GO:0006006]; glycolytic process [GO:0006096]	hsa:5236;	IPR005844;IPR016055;IPR005845;IPR005846;IPR036900;IPR016066;IPR005841;IPR045244;	hsa00010;hsa00030;hsa00052;hsa00500;hsa00520;hsa00230	Metabolism;Metabolism;Metabolism;Metabolism;Metabolism;Metabolism	Carbohydrate metabolism;Carbohydrate metabolism;Carbohydrate metabolism;Carbohydrate metabolism;Carbohydrate metabolism;Nucleotide metabolism	Glycolysis / Gluconeogenesis;Pentose phosphate pathway;Galactose metabolism;Starch and sucrose metabolism;Amino sugar and nucleotide sugar metabolism;Purine metabolism	Cytoplasm
P55060	CSE1L	Exportin-2 OS=Homo sapiens OX=9606 GN=CSE1L PE=1 SV=3	971	110.3	5.77	10	9	17	9	971	22.16	9	CSE1L	0	100	cytoplasm [GO:0005737]; cytosol [GO:0005829]; extracellular exosome [GO:0070062]; membrane [GO:0016020]; nuclear envelope [GO:0005635]; nucleoplasm [GO:0005654]; nucleus [GO:0005634]; nuclear export signal receptor activity [GO:0005049]; small GTPase binding [GO:0031267]; protein export from nucleus [GO:0006611]; protein import into nucleus [GO:0006606]	cytoplasm [GO:0005737]; cytosol [GO:0005829]; extracellular exosome [GO:0070062]; membrane [GO:0016020]; nuclear envelope [GO:0005635]; nucleoplasm [GO:0005654]; nucleus [GO:0005634]	nuclear export signal receptor activity [GO:0005049]; small GTPase binding [GO:0031267]	protein export from nucleus [GO:0006611]; protein import into nucleus [GO:0006606]	hsa:1434;	IPR011989;IPR016024;IPR001494;IPR005043;IPR013713;	hsa03013;hsa05132	Genetic Information Processing;Human Diseases	Translation;Infectious disease: bacterial	Nucleocytoplasmic transport;Salmonella infection	Cytoplasm
Q9Y3Z3	SAMHD1	Deoxynucleoside triphosphate triphosphohydrolase SAMHD1 OS=Homo sapiens OX=9606 GN=SAMHD1 PE=1 SV=2	626	72.2	7.14	12	7	15	7	626	22.9	7	SAMHD1	0	100	nucleoplasm [GO:0005654]; nucleus [GO:0005634]; plasma membrane [GO:0005886]; site of double-strand break [GO:0035861]; tetraspanin-enriched microdomain [GO:0097197]; deoxynucleoside triphosphate hydrolase activity [GO:0106375]; dGTP binding [GO:0032567]; dGTPase activity [GO:0008832]; GTP binding [GO:0005525]; identical protein binding [GO:0042802]; nucleic acid binding [GO:0003676]; RNA binding…	nucleoplasm [GO:0005654]; nucleus [GO:0005634]; plasma membrane [GO:0005886]; site of double-strand break [GO:0035861]; tetraspanin-enriched microdomain [GO:0097197]	deoxynucleoside triphosphate hydrolase activity [GO:0106375]; dGTP binding [GO:0032567]; dGTPase activity [GO:0008832]; GTP binding [GO:0005525]; identical protein binding [GO:0042802]; nucleic acid binding [GO:0003676]; RNA binding [GO:0003723]; RNA nuclease activity [GO:0004540]; single-stranded DNA binding [GO:0003697]; triphosphoric monoester hydrolase activity [GO:0016793]; zinc ion binding …	dATP catabolic process [GO:0046061]; defense response to virus [GO:0051607]; deoxyribonucleotide catabolic process [GO:0009264]; dGTP catabolic process [GO:0006203]; DNA damage response [GO:0006974]; DNA strand resection involved in replication fork processing [GO:0110025]; double-strand break repair via homologous recombination [GO:0000724]; immune response [GO:0006955]; innate immune response […	hsa:25939;	IPR003607;IPR006674;IPR001660;IPR013761;	hsa03250;hsa04623;hsa05170	Genetic Information Processing;Organismal Systems;Human Diseases	Information processing in viruses;Immune system;Infectious disease: viral	Viral life cycle - HIV-1;Cytosolic DNA-sensing pathway;Human immunodeficiency virus 1 infection	Nucleus
P16403	H1-2	Histone H1.2 OS=Homo sapiens OX=9606 GN=H1-2 PE=1 SV=2	213	21.4	10.93	31	7	43	1	213	58.4	7	H1-2	0	100	euchromatin [GO:0000791]; nucleosome [GO:0000786]; nucleus [GO:0005634]; chromatin DNA binding [GO:0031490]; double-stranded DNA binding [GO:0003690]; nucleosomal DNA binding [GO:0031492]; RNA binding [GO:0003723]; structural constituent of chromatin [GO:0030527]; chromosome condensation [GO:0030261]; negative regulation of DNA recombination [GO:0045910]; negative regulation of transcription by R…	euchromatin [GO:0000791]; nucleosome [GO:0000786]; nucleus [GO:0005634]	chromatin DNA binding [GO:0031490]; double-stranded DNA binding [GO:0003690]; nucleosomal DNA binding [GO:0031492]; RNA binding [GO:0003723]; structural constituent of chromatin [GO:0030527]	chromosome condensation [GO:0030261]; negative regulation of DNA recombination [GO:0045910]; negative regulation of transcription by RNA polymerase II [GO:0000122]; nucleosome assembly [GO:0006334]	hsa:3006;	IPR005819;IPR005818;IPR036388;IPR036390;					Nucleus
Q9BUF5	TUBB6	Tubulin beta-6 chain OS=Homo sapiens OX=9606 GN=TUBB6 PE=1 SV=1	446	49.8	4.88	15	6	49	3	446	75.11	6	TUBB6	0	100	cytoplasm [GO:0005737]; extracellular exosome [GO:0070062]; intercellular bridge [GO:0045171]; microtubule [GO:0005874]; microtubule cytoskeleton [GO:0015630]; mitotic spindle [GO:0072686]; nucleus [GO:0005634]; GTP binding [GO:0005525]; GTPase activity [GO:0003924]; metal ion binding [GO:0046872]; structural constituent of cytoskeleton [GO:0005200]; microtubule cytoskeleton organization [GO:0000…	cytoplasm [GO:0005737]; extracellular exosome [GO:0070062]; intercellular bridge [GO:0045171]; microtubule [GO:0005874]; microtubule cytoskeleton [GO:0015630]; mitotic spindle [GO:0072686]; nucleus [GO:0005634]	GTP binding [GO:0005525]; GTPase activity [GO:0003924]; metal ion binding [GO:0046872]; structural constituent of cytoskeleton [GO:0005200]	microtubule cytoskeleton organization [GO:0000226]; mitotic cell cycle [GO:0000278]	hsa:84617;	IPR013838;IPR002453;IPR008280;IPR000217;IPR037103;IPR018316;IPR036525;IPR023123;IPR017975;IPR003008;	hsa04145;hsa04540;hsa04814;hsa05130;hsa05132;hsa05010;hsa05012;hsa05014;hsa05016;hsa05020;hsa05022	Cellular Processes;Cellular Processes;Cellular Processes;Human Diseases;Human Diseases;Human Diseases;Human Diseases;Human Diseases;Human Diseases;Human Diseases;Human Diseases	Transport and catabolism;Cellular community - eukaryotes;Cell motility;Infectious disease: bacterial;Infectious disease: bacterial;Neurodegenerative disease;Neurodegenerative disease;Neurodegenerative disease;Neurodegenerative disease;Neurodegenerative disease;Neurodegenerative disease	Phagosome;Gap junction;Motor proteins;Pathogenic Escherichia coli infection;Salmonella infection;Alzheimer disease;Parkinson disease;Amyotrophic lateral sclerosis;Huntington disease;Prion disease;Pathways of neurodegeneration - multiple diseases	Cytoplasm
Q99832	CCT7	T-complex protein 1 subunit eta OS=Homo sapiens OX=9606 GN=CCT7 PE=1 SV=2	543	59.3	7.65	17	10	19	10	543	11.58	10	CCT7	0	100	cell body [GO:0044297]; chaperonin-containing T-complex [GO:0005832]; cytoplasm [GO:0005737]; cytosol [GO:0005829]; extracellular exosome [GO:0070062]; microtubule [GO:0005874]; ATP binding [GO:0005524]; ATP hydrolysis activity [GO:0016887]; ATP-dependent protein folding chaperone [GO:0140662]; protein folding chaperone [GO:0044183]; unfolded protein binding [GO:0051082]; binding of sperm to zona…	cell body [GO:0044297]; chaperonin-containing T-complex [GO:0005832]; cytoplasm [GO:0005737]; cytosol [GO:0005829]; extracellular exosome [GO:0070062]; microtubule [GO:0005874]	ATP binding [GO:0005524]; ATP hydrolysis activity [GO:0016887]; ATP-dependent protein folding chaperone [GO:0140662]; protein folding chaperone [GO:0044183]; unfolded protein binding [GO:0051082]	binding of sperm to zona pellucida [GO:0007339]; chaperone-mediated protein folding [GO:0061077]; positive regulation of establishment of protein localization to telomere [GO:1904851]; positive regulation of protein localization to Cajal body [GO:1904871]; positive regulation of telomerase RNA localization to Cajal body [GO:1904874]; positive regulation of telomere maintenance via telomerase [GO:…	hsa:10574;	IPR012720;IPR017998;IPR002194;IPR002423;IPR027409;IPR027413;IPR027410;					Cytoplasm
Q01518	CAP1	Adenylyl cyclase-associated protein 1 OS=Homo sapiens OX=9606 GN=CAP1 PE=1 SV=5	475	51.9	8.06	19	9	30	9	475	26.7	9	CAP1	0	100	azurophil granule lumen [GO:0035578]; cortical actin cytoskeleton [GO:0030864]; cytoplasm [GO:0005737]; extracellular exosome [GO:0070062]; extracellular region [GO:0005576]; focal adhesion [GO:0005925]; plasma membrane [GO:0005886]; actin binding [GO:0003779]; adenylate cyclase binding [GO:0008179]; actin filament organization [GO:0007015]; activation of adenylate cyclase activity [GO:0007190]; …	azurophil granule lumen [GO:0035578]; cortical actin cytoskeleton [GO:0030864]; cytoplasm [GO:0005737]; extracellular exosome [GO:0070062]; extracellular region [GO:0005576]; focal adhesion [GO:0005925]; plasma membrane [GO:0005886]	actin binding [GO:0003779]; adenylate cyclase binding [GO:0008179]	actin filament organization [GO:0007015]; activation of adenylate cyclase activity [GO:0007190]; ameboidal-type cell migration [GO:0001667]; cAMP-mediated signaling [GO:0019933]; cell morphogenesis [GO:0000902]; establishment or maintenance of cell polarity [GO:0007163]; receptor-mediated endocytosis [GO:0006898]; signal transduction [GO:0007165]	hsa:10487;	IPR001837;IPR013912;IPR013992;IPR017901;IPR016098;IPR036223;IPR028417;IPR018106;IPR036222;IPR006599;					Cytoplasm
Q92841	DDX17	Probable ATP-dependent RNA helicase DDX17 OS=Homo sapiens OX=9606 GN=DDX17 PE=1 SV=2	729	80.2	8.27	10	6	10	4	729	8.75	6	DDX17	2	100	cytoplasm [GO:0005737]; cytosol [GO:0005829]; membrane [GO:0016020]; nuclear speck [GO:0016607]; nucleolus [GO:0005730]; nucleoplasm [GO:0005654]; nucleus [GO:0005634]; ribonucleoprotein complex [GO:1990904]; ATP binding [GO:0005524]; ATP hydrolysis activity [GO:0016887]; ATP-dependent activity, acting on RNA [GO:0008186]; mRNA 3'-UTR binding [GO:0003730]; ribonucleoprotein complex binding [GO:00…	cytoplasm [GO:0005737]; cytosol [GO:0005829]; membrane [GO:0016020]; nuclear speck [GO:0016607]; nucleolus [GO:0005730]; nucleoplasm [GO:0005654]; nucleus [GO:0005634]; ribonucleoprotein complex [GO:1990904]	ATP binding [GO:0005524]; ATP hydrolysis activity [GO:0016887]; ATP-dependent activity, acting on RNA [GO:0008186]; mRNA 3'-UTR binding [GO:0003730]; ribonucleoprotein complex binding [GO:0043021]; RNA binding [GO:0003723]; RNA helicase activity [GO:0003724]; transcription coactivator activity [GO:0003713]	alternative mRNA splicing, via spliceosome [GO:0000380]; androgen receptor signaling pathway [GO:0030521]; defense response to virus [GO:0051607]; epithelial to mesenchymal transition [GO:0001837]; immune system process [GO:0002376]; intracellular estrogen receptor signaling pathway [GO:0030520]; miRNA metabolic process [GO:0010586]; myoblast differentiation [GO:0045445]; positive regulation of t…	hsa:10521;	IPR046330;IPR011545;IPR014001;IPR001650;IPR027417;IPR000629;IPR014014;					Cytoplasm
P16402	H1-3	Histone H1.3 OS=Homo sapiens OX=9606 GN=H1-3 PE=1 SV=2	221	22.3	11.02	30	7	43	1	221	58.4	7	H1-3	5	100	chromatin [GO:0000785]; euchromatin [GO:0000791]; nucleosome [GO:0000786]; nucleus [GO:0005634]; chromatin DNA binding [GO:0031490]; double-stranded DNA binding [GO:0003690]; nucleosomal DNA binding [GO:0031492]; RNA binding [GO:0003723]; structural constituent of chromatin [GO:0030527]; chromosome condensation [GO:0030261]; negative regulation of DNA recombination [GO:0045910]; negative regulati…	chromatin [GO:0000785]; euchromatin [GO:0000791]; nucleosome [GO:0000786]; nucleus [GO:0005634]	chromatin DNA binding [GO:0031490]; double-stranded DNA binding [GO:0003690]; nucleosomal DNA binding [GO:0031492]; RNA binding [GO:0003723]; structural constituent of chromatin [GO:0030527]	chromosome condensation [GO:0030261]; negative regulation of DNA recombination [GO:0045910]; negative regulation of transcription by RNA polymerase II [GO:0000122]; nucleosome assembly [GO:0006334]	hsa:3007;	IPR005819;IPR005818;IPR036388;IPR036390;					Nucleus
P30040	ERP29	Endoplasmic reticulum resident protein 29 OS=Homo sapiens OX=9606 GN=ERP29 PE=1 SV=4	261	29	7.31	25	6	11	6	261	22.28	6	ERP29	0	100	cell surface [GO:0009986]; endoplasmic reticulum [GO:0005783]; endoplasmic reticulum lumen [GO:0005788]; melanosome [GO:0042470]; membrane [GO:0016020]; smooth endoplasmic reticulum [GO:0005790]; transport vesicle [GO:0030133]; protein homodimerization activity [GO:0042803]; protein-folding chaperone binding [GO:0051087]; intracellular protein transport [GO:0006886]; negative regulation of gene e…	cell surface [GO:0009986]; endoplasmic reticulum [GO:0005783]; endoplasmic reticulum lumen [GO:0005788]; melanosome [GO:0042470]; membrane [GO:0016020]; smooth endoplasmic reticulum [GO:0005790]; transport vesicle [GO:0030133]	protein homodimerization activity [GO:0042803]; protein-folding chaperone binding [GO:0051087]	intracellular protein transport [GO:0006886]; negative regulation of gene expression [GO:0010629]; negative regulation of protein secretion [GO:0050709]; positive regulation of gene expression [GO:0010628]; positive regulation of MAP kinase activity [GO:0043406]; positive regulation of protein phosphorylation [GO:0001934]; protein folding [GO:0006457]; protein secretion [GO:0009306]; protein unfo…	hsa:10961;	IPR016855;IPR011679;IPR036356;IPR012883;IPR036249;	hsa04141	Genetic Information Processing	Folding, sorting and degradation	Protein processing in endoplasmic reticulum	Endoplasmic reticulum
P55084	HADHB	Trifunctional enzyme subunit beta, mitochondrial OS=Homo sapiens OX=9606 GN=HADHB PE=1 SV=3	474	51.3	9.41	17	9	25	9	474	36.42	9	HADHB	0	100	cytosol [GO:0005829]; endoplasmic reticulum [GO:0005783]; mitochondrial envelope [GO:0005740]; mitochondrial fatty acid beta-oxidation multienzyme complex [GO:0016507]; mitochondrial inner membrane [GO:0005743]; mitochondrial nucleoid [GO:0042645]; mitochondrial outer membrane [GO:0005741]; mitochondrion [GO:0005739]; 3-hydroxyacyl-CoA dehydrogenase activity [GO:0003857]; acetyl-CoA C-acetyltrans…	cytosol [GO:0005829]; endoplasmic reticulum [GO:0005783]; mitochondrial envelope [GO:0005740]; mitochondrial fatty acid beta-oxidation multienzyme complex [GO:0016507]; mitochondrial inner membrane [GO:0005743]; mitochondrial nucleoid [GO:0042645]; mitochondrial outer membrane [GO:0005741]; mitochondrion [GO:0005739]	3-hydroxyacyl-CoA dehydrogenase activity [GO:0003857]; acetyl-CoA C-acetyltransferase activity [GO:0003985]; acetyl-CoA C-acyltransferase activity [GO:0003988]; acetyl-CoA C-myristoyltransferase activity [GO:0050633]; enoyl-CoA hydratase activity [GO:0004300]; lncRNA binding [GO:0106222]; RNA binding [GO:0003723]	cellular response to lipopolysaccharide [GO:0071222]; fatty acid beta-oxidation [GO:0006635]; gene expression [GO:0010467]	hsa:3032;	IPR002155;IPR016039;IPR020615;IPR020610;IPR020617;IPR020613;IPR020616;	hsa00062;hsa00071;hsa00280	Metabolism;Metabolism;Metabolism	Lipid metabolism;Lipid metabolism;Amino acid metabolism	Fatty acid elongation;Fatty acid degradation;Valine, leucine and isoleucine degradation	Mitochondrion
P06396	GSN	Gelsolin OS=Homo sapiens OX=9606 GN=GSN PE=1 SV=1	782	85.6	6.28	10	8	17	8	782	12.66	8	GSN	0	100	actin cap [GO:0030478]; actin cytoskeleton [GO:0015629]; blood microparticle [GO:0072562]; cortical actin cytoskeleton [GO:0030864]; cytoplasm [GO:0005737]; cytosol [GO:0005829]; extracellular exosome [GO:0070062]; extracellular region [GO:0005576]; extracellular space [GO:0005615]; ficolin-1-rich granule lumen [GO:1904813]; focal adhesion [GO:0005925]; lamellipodium [GO:0030027]; phagocytic vesi…	actin cap [GO:0030478]; actin cytoskeleton [GO:0015629]; blood microparticle [GO:0072562]; cortical actin cytoskeleton [GO:0030864]; cytoplasm [GO:0005737]; cytosol [GO:0005829]; extracellular exosome [GO:0070062]; extracellular region [GO:0005576]; extracellular space [GO:0005615]; ficolin-1-rich granule lumen [GO:1904813]; focal adhesion [GO:0005925]; lamellipodium [GO:0030027]; phagocytic vesi…	actin binding [GO:0003779]; actin filament binding [GO:0051015]; calcium ion binding [GO:0005509]; myosin II binding [GO:0045159]; phosphatidylinositol 3-kinase catalytic subunit binding [GO:0036313]; phosphatidylinositol-4,5-bisphosphate binding [GO:0005546]	actin filament capping [GO:0051693]; actin filament depolymerization [GO:0030042]; actin filament organization [GO:0007015]; actin filament polymerization [GO:0030041]; actin filament severing [GO:0051014]; actin polymerization or depolymerization [GO:0008154]; amyloid fibril formation [GO:1990000]; barbed-end actin filament capping [GO:0051016]; cardiac muscle cell contraction [GO:0086003]; cell…	hsa:2934;	IPR029006;IPR007123;IPR007122;	hsa04810;hsa04666;hsa05203	Cellular Processes;Organismal Systems;Human Diseases	Cell motility;Immune system;Cancer: overview	Regulation of actin cytoskeleton;Fc gamma R-mediated phagocytosis;Viral carcinogenesis	Golgi apparatus
P15531	NME1	Nucleoside diphosphate kinase A OS=Homo sapiens OX=9606 GN=NME1 PE=1 SV=1	152	17.1	6.19	46	6	17	6	152	25.43	6	NME1	0	100	cytoplasm [GO:0005737]; cytosol [GO:0005829]; early endosome [GO:0005769]; extracellular exosome [GO:0070062]; membrane [GO:0016020]; nucleus [GO:0005634]; ruffle membrane [GO:0032587]; 3'-5' exonuclease activity [GO:0008408]; ATP binding [GO:0005524]; DNA nuclease activity [GO:0004536]; GTP binding [GO:0005525]; identical protein binding [GO:0042802]; magnesium ion binding [GO:0000287]; nucleosi…	cytoplasm [GO:0005737]; cytosol [GO:0005829]; early endosome [GO:0005769]; extracellular exosome [GO:0070062]; membrane [GO:0016020]; nucleus [GO:0005634]; ruffle membrane [GO:0032587]	3'-5' exonuclease activity [GO:0008408]; ATP binding [GO:0005524]; DNA nuclease activity [GO:0004536]; GTP binding [GO:0005525]; identical protein binding [GO:0042802]; magnesium ion binding [GO:0000287]; nucleoside diphosphate kinase activity [GO:0004550]; ribosomal small subunit binding [GO:0043024]; RNA binding [GO:0003723]	cell differentiation [GO:0030154]; CTP biosynthetic process [GO:0006241]; endocytosis [GO:0006897]; GTP biosynthetic process [GO:0006183]; lactation [GO:0007595]; negative regulation of cell population proliferation [GO:0008285]; nervous system development [GO:0007399]; phosphorylation [GO:0016310]; positive regulation of DNA binding [GO:0043388]; positive regulation of epithelial cell proliferat…	hsa:4830;	IPR034907;IPR036850;IPR001564;IPR023005;	hsa00230;hsa00240;hsa00983	Metabolism;Metabolism;Metabolism	Nucleotide metabolism;Nucleotide metabolism;Xenobiotics biodegradation and metabolism	Purine metabolism;Pyrimidine metabolism;Drug metabolism - other enzymes	Cytoplasm
Q08211	DHX9	ATP-dependent RNA helicase A OS=Homo sapiens OX=9606 GN=DHX9 PE=1 SV=4	1270	140.9	6.84	6	8	20	8	1270	29.81	8	DHX9	0	100	actin cytoskeleton [GO:0015629]; centrosome [GO:0005813]; CRD-mediated mRNA stability complex [GO:0070937]; cytoplasm [GO:0005737]; cytoplasmic ribonucleoprotein granule [GO:0036464]; cytosol [GO:0005829]; membrane [GO:0016020]; nuclear body [GO:0016604]; nuclear stress granule [GO:0097165]; nucleolus [GO:0005730]; nucleoplasm [GO:0005654]; nucleus [GO:0005634]; perichromatin fibrils [GO:0005726]…	actin cytoskeleton [GO:0015629]; centrosome [GO:0005813]; CRD-mediated mRNA stability complex [GO:0070937]; cytoplasm [GO:0005737]; cytoplasmic ribonucleoprotein granule [GO:0036464]; cytosol [GO:0005829]; membrane [GO:0016020]; nuclear body [GO:0016604]; nuclear stress granule [GO:0097165]; nucleolus [GO:0005730]; nucleoplasm [GO:0005654]; nucleus [GO:0005634]; perichromatin fibrils [GO:0005726]…	3'-5' DNA helicase activity [GO:0043138]; 3'-5' DNA/RNA helicase activity [GO:0033679]; 3'-5' RNA helicase activity [GO:0034458]; ATP binding [GO:0005524]; ATP hydrolysis activity [GO:0016887]; chromatin DNA binding [GO:0031490]; DNA binding [GO:0003677]; DNA helicase activity [GO:0003678]; DNA replication origin binding [GO:0003688]; double-stranded DNA binding [GO:0003690]; double-stranded RNA …	alternative mRNA splicing, via spliceosome [GO:0000380]; cellular response to exogenous dsRNA [GO:0071360]; cellular response to tumor necrosis factor [GO:0071356]; CRD-mediated mRNA stabilization [GO:0070934]; DNA duplex unwinding [GO:0032508]; DNA replication [GO:0006260]; DNA-templated transcription termination [GO:0006353]; DNA-templated viral transcription [GO:0039695]; G-quadruplex DNA unwi…	hsa:1660;	IPR011709;IPR011545;IPR044447;IPR044445;IPR044446;IPR002464;IPR014720;IPR048333;IPR007502;IPR014001;IPR001650;IPR027417;					Cytoplasm
Q9UJZ1	STOML2	Stomatin-like protein 2, mitochondrial OS=Homo sapiens OX=9606 GN=STOML2 PE=1 SV=1	356	38.5	7.39	15	4	12	4	356	12.12	4	STOML2	0	100	actin cytoskeleton [GO:0015629]; immunological synapse [GO:0001772]; membrane raft [GO:0045121]; mitochondrial inner membrane [GO:0005743]; mitochondrial intermembrane space [GO:0005758]; mitochondrion [GO:0005739]; plasma membrane [GO:0005886]; cardiolipin binding [GO:1901612]; GTPase binding [GO:0051020]; T cell receptor binding [GO:0042608]; CD4-positive, alpha-beta T cell activation [GO:00357…	actin cytoskeleton [GO:0015629]; immunological synapse [GO:0001772]; membrane raft [GO:0045121]; mitochondrial inner membrane [GO:0005743]; mitochondrial intermembrane space [GO:0005758]; mitochondrion [GO:0005739]; plasma membrane [GO:0005886]	cardiolipin binding [GO:1901612]; GTPase binding [GO:0051020]; T cell receptor binding [GO:0042608]	CD4-positive, alpha-beta T cell activation [GO:0035710]; intracellular calcium ion homeostasis [GO:0006874]; lipid localization [GO:0010876]; mitochondrial protein processing [GO:0034982]; mitochondrion organization [GO:0007005]; positive regulation of interleukin-2 production [GO:0032743]; protein complex oligomerization [GO:0051259]; proton motive force-driven mitochondrial ATP synthesis [GO:00…	hsa:30968;	IPR001107;IPR036013;IPR032435;IPR001972;					Mitochondrion
Q00341	HDLBP	Vigilin OS=Homo sapiens OX=9606 GN=HDLBP PE=1 SV=3	1268	141.4	6.87	10	11	22	11	1268	9.13	11	HDLBP	0	100	cytoplasm [GO:0005737]; high-density lipoprotein particle [GO:0034364]; nucleus [GO:0005634]; plasma membrane [GO:0005886]; cadherin binding [GO:0045296]; lipid binding [GO:0008289]; mRNA binding [GO:0003729]; RNA binding [GO:0003723]; cholesterol metabolic process [GO:0008203]; lipid transport [GO:0006869]	cytoplasm [GO:0005737]; high-density lipoprotein particle [GO:0034364]; nucleus [GO:0005634]; plasma membrane [GO:0005886]	cadherin binding [GO:0045296]; lipid binding [GO:0008289]; mRNA binding [GO:0003729]; RNA binding [GO:0003723]	cholesterol metabolic process [GO:0008203]; lipid transport [GO:0006869]	hsa:3069;	IPR004087;IPR004088;IPR036612;					Cytoplasm
Q86UP2	KTN1	Kinectin OS=Homo sapiens OX=9606 GN=KTN1 PE=1 SV=1	1357	156.2	5.64	7	9	14	9	1357	17.7	9	KTN1	0	100	endoplasmic reticulum [GO:0005783]; endoplasmic reticulum lumen [GO:0005788]; endoplasmic reticulum membrane [GO:0005789]; membrane [GO:0016020]; plasma membrane [GO:0005886]; cadherin binding [GO:0045296]; kinesin binding [GO:0019894]; RNA binding [GO:0003723]; microtubule-based movement [GO:0007018]; protein transport [GO:0015031]	endoplasmic reticulum [GO:0005783]; endoplasmic reticulum lumen [GO:0005788]; endoplasmic reticulum membrane [GO:0005789]; membrane [GO:0016020]; plasma membrane [GO:0005886]	cadherin binding [GO:0045296]; kinesin binding [GO:0019894]; RNA binding [GO:0003723]	microtubule-based movement [GO:0007018]; protein transport [GO:0015031]	hsa:3895;	IPR024854;IPR007794;					Endoplasmic reticulum
P78371	CCT2	T-complex protein 1 subunit beta OS=Homo sapiens OX=9606 GN=CCT2 PE=1 SV=4	535	57.5	6.46	17	9	14	9	535	15.88	9	CCT2	0	100	azurophil granule lumen [GO:0035578]; cell body [GO:0044297]; chaperonin-containing T-complex [GO:0005832]; cytosol [GO:0005829]; extracellular exosome [GO:0070062]; extracellular region [GO:0005576]; microtubule [GO:0005874]; zona pellucida receptor complex [GO:0002199]; ATP binding [GO:0005524]; ATP hydrolysis activity [GO:0016887]; ATP-dependent protein folding chaperone [GO:0140662]; protein …	azurophil granule lumen [GO:0035578]; cell body [GO:0044297]; chaperonin-containing T-complex [GO:0005832]; cytosol [GO:0005829]; extracellular exosome [GO:0070062]; extracellular region [GO:0005576]; microtubule [GO:0005874]; zona pellucida receptor complex [GO:0002199]	ATP binding [GO:0005524]; ATP hydrolysis activity [GO:0016887]; ATP-dependent protein folding chaperone [GO:0140662]; protein folding chaperone [GO:0044183]; ubiquitin protein ligase binding [GO:0031625]; unfolded protein binding [GO:0051082]	binding of sperm to zona pellucida [GO:0007339]; chaperone mediated protein folding independent of cofactor [GO:0051086]; chaperone-mediated protein complex assembly [GO:0051131]; chaperone-mediated protein folding [GO:0061077]; positive regulation of establishment of protein localization to telomere [GO:1904851]; positive regulation of protein localization to Cajal body [GO:1904871]; positive re…	hsa:10576;	IPR012716;IPR017998;IPR002194;IPR002423;IPR027409;IPR027413;IPR027410;					Cytoplasm
Q04637	EIF4G1	Eukaryotic translation initiation factor 4 gamma 1 OS=Homo sapiens OX=9606 GN=EIF4G1 PE=1 SV=4	1599	175.4	5.33	5	8	19	6	1599	20.26	8	EIF4G1	2	100	cytoplasm [GO:0005737]; cytoplasmic stress granule [GO:0010494]; cytosol [GO:0005829]; eukaryotic translation initiation factor 4F complex [GO:0016281]; membrane [GO:0016020]; nucleus [GO:0005634]; postsynapse [GO:0098794]; ribosome [GO:0005840]; ATP binding [GO:0005524]; eukaryotic initiation factor 4E binding [GO:0008190]; identical protein binding [GO:0042802]; molecular adaptor activity [GO:0…	cytoplasm [GO:0005737]; cytoplasmic stress granule [GO:0010494]; cytosol [GO:0005829]; eukaryotic translation initiation factor 4F complex [GO:0016281]; membrane [GO:0016020]; nucleus [GO:0005634]; postsynapse [GO:0098794]; ribosome [GO:0005840]	ATP binding [GO:0005524]; eukaryotic initiation factor 4E binding [GO:0008190]; identical protein binding [GO:0042802]; molecular adaptor activity [GO:0060090]; mRNA binding [GO:0003729]; RNA binding [GO:0003723]; translation factor activity, RNA binding [GO:0008135]; translation initiation factor activity [GO:0003743]; translation initiation factor binding [GO:0031369]	behavioral fear response [GO:0001662]; cap-dependent translational initiation [GO:0002191]; cellular response to nutrient levels [GO:0031669]; energy homeostasis [GO:0097009]; lung development [GO:0030324]; macromolecule biosynthetic process [GO:0009059]; miRNA-mediated gene silencing by inhibition of translation [GO:0035278]; negative regulation of autophagy [GO:0010507]; negative regulation of …	hsa:1981;	IPR016024;IPR045208;IPR003891;IPR003890;IPR003307;	hsa05416	Human Diseases	Cardiovascular disease	Viral myocarditis	Cytoplasm
Q8WWM7	ATXN2L	Ataxin-2-like protein OS=Homo sapiens OX=9606 GN=ATXN2L PE=1 SV=2	1075	113.3	8.59	7	8	15	7	1075	12.6	8	ATXN2L	1	100	cytoplasmic stress granule [GO:0010494]; cytosol [GO:0005829]; membrane [GO:0016020]; nuclear speck [GO:0016607]; cadherin binding [GO:0045296]; mRNA binding [GO:0003729]; RNA binding [GO:0003723]; mRNA metabolic process [GO:0016071]; stress granule assembly [GO:0034063]	cytoplasmic stress granule [GO:0010494]; cytosol [GO:0005829]; membrane [GO:0016020]; nuclear speck [GO:0016607]	cadherin binding [GO:0045296]; mRNA binding [GO:0003729]; RNA binding [GO:0003723]	mRNA metabolic process [GO:0016071]; stress granule assembly [GO:0034063]	hsa:11273;	IPR009818;IPR045117;IPR009604;IPR047575;IPR025852;	hsa05014;hsa05017;hsa05022	Human Diseases;Human Diseases;Human Diseases	Neurodegenerative disease;Neurodegenerative disease;Neurodegenerative disease	Amyotrophic lateral sclerosis;Spinocerebellar ataxia;Pathways of neurodegeneration - multiple diseases	Cytoplasm
Q9HDC9	APMAP	Adipocyte plasma membrane-associated protein OS=Homo sapiens OX=9606 GN=APMAP PE=1 SV=2	416	46.5	6.16	18	9	21	9	416	22.24	9	APMAP	0	100	cell surface [GO:0009986]; endomembrane system [GO:0012505]; membrane [GO:0016020]; arylesterase activity [GO:0004064]; strictosidine synthase activity [GO:0016844]; biosynthetic process [GO:0009058]	cell surface [GO:0009986]; endomembrane system [GO:0012505]; membrane [GO:0016020]	arylesterase activity [GO:0004064]; strictosidine synthase activity [GO:0016844]	biosynthetic process [GO:0009058]	hsa:57136;	IPR011042;IPR018119;					Endoplasmic reticulum
O75534	CSDE1	Cold shock domain-containing protein E1 OS=Homo sapiens OX=9606 GN=CSDE1 PE=1 SV=2	798	88.8	6.25	9	8	16	8	798	13.97	8	CSDE1	0	100	CRD-mediated mRNA stability complex [GO:0070937]; cytoplasmic stress granule [GO:0010494]; cytosol [GO:0005829]; Golgi apparatus [GO:0005794]; mCRD-mediated mRNA stability complex [GO:0106002]; P-body [GO:0000932]; plasma membrane [GO:0005886]; RISC complex binding [GO:1905172]; RNA binding [GO:0003723]; RNA stem-loop binding [GO:0035613]; CRD-mediated mRNA stabilization [GO:0070934]; IRES-depend…	CRD-mediated mRNA stability complex [GO:0070937]; cytoplasmic stress granule [GO:0010494]; cytosol [GO:0005829]; Golgi apparatus [GO:0005794]; mCRD-mediated mRNA stability complex [GO:0106002]; P-body [GO:0000932]; plasma membrane [GO:0005886]	RISC complex binding [GO:1905172]; RNA binding [GO:0003723]; RNA stem-loop binding [GO:0035613]	CRD-mediated mRNA stabilization [GO:0070934]; IRES-dependent viral translational initiation [GO:0075522]; male gonad development [GO:0008584]; negative regulation of nuclear-transcribed mRNA catabolic process, deadenylation-dependent decay [GO:1900152]; nuclear-transcribed mRNA catabolic process, no-go decay [GO:0070966]; positive regulation of cytoplasmic translation [GO:2000767]; regulation of …	hsa:7812;	IPR011129;IPR019844;IPR002059;IPR012340;IPR024642;					Cytoplasm
P51149	RAB7A	Ras-related protein Rab-7a OS=Homo sapiens OX=9606 GN=RAB7A PE=1 SV=1	207	23.5	6.7	33	6	15	6	207	21.65	6	RAB7A	0	100	alveolar lamellar body [GO:0097208]; autophagosome membrane [GO:0000421]; cytosol [GO:0005829]; endosome membrane [GO:0010008]; extracellular exosome [GO:0070062]; Golgi apparatus [GO:0005794]; late endosome [GO:0005770]; late endosome membrane [GO:0031902]; lipid droplet [GO:0005811]; lysosomal membrane [GO:0005765]; lysosome [GO:0005764]; melanosome membrane [GO:0033162]; mitochondrial membrane…	alveolar lamellar body [GO:0097208]; autophagosome membrane [GO:0000421]; cytosol [GO:0005829]; endosome membrane [GO:0010008]; extracellular exosome [GO:0070062]; Golgi apparatus [GO:0005794]; late endosome [GO:0005770]; late endosome membrane [GO:0031902]; lipid droplet [GO:0005811]; lysosomal membrane [GO:0005765]; lysosome [GO:0005764]; melanosome membrane [GO:0033162]; mitochondrial membrane…	G protein activity [GO:0003925]; GDP binding [GO:0019003]; GTP binding [GO:0005525]; GTPase activity [GO:0003924]; retromer complex binding [GO:1905394]; small GTPase binding [GO:0031267]	autophagosome assembly [GO:0000045]; bone resorption [GO:0045453]; early endosome to late endosome transport [GO:0045022]; endocytosis [GO:0006897]; endosome to lysosome transport [GO:0008333]; endosome to plasma membrane protein transport [GO:0099638]; epidermal growth factor catabolic process [GO:0007174]; establishment of vesicle localization [GO:0051650]; intracellular transport [GO:0046907];…	hsa:7879;	IPR027417;IPR005225;IPR001806;	hsa04144;hsa04145;hsa04140;hsa04137;hsa04148;hsa05132;hsa05152;hsa05146	Cellular Processes;Cellular Processes;Cellular Processes;Cellular Processes;Cellular Processes;Human Diseases;Human Diseases;Human Diseases	Transport and catabolism;Transport and catabolism;Transport and catabolism;Transport and catabolism;Transport and catabolism;Infectious disease: bacterial;Infectious disease: bacterial;Infectious disease: parasitic	Endocytosis;Phagosome;Autophagy - animal;Mitophagy - animal;Efferocytosis;Salmonella infection;Tuberculosis;Amoebiasis	Lysosome/Vacuole
Q7Z6Z7	HUWE1	E3 ubiquitin-protein ligase HUWE1 OS=Homo sapiens OX=9606 GN=HUWE1 PE=1 SV=3	4374	481.6	5.22	2	9	10	9	4374	11.44	9	HUWE1	0	100	cytoplasm [GO:0005737]; cytosol [GO:0005829]; extracellular exosome [GO:0070062]; extracellular region [GO:0005576]; ficolin-1-rich granule lumen [GO:1904813]; Golgi membrane [GO:0000139]; membrane [GO:0016020]; mitochondrion [GO:0005739]; nucleoplasm [GO:0005654]; nucleus [GO:0005634]; secretory granule lumen [GO:0034774]; DNA binding [GO:0003677]; histone ubiquitin ligase activity [GO:0140852];…	cytoplasm [GO:0005737]; cytosol [GO:0005829]; extracellular exosome [GO:0070062]; extracellular region [GO:0005576]; ficolin-1-rich granule lumen [GO:1904813]; Golgi membrane [GO:0000139]; membrane [GO:0016020]; mitochondrion [GO:0005739]; nucleoplasm [GO:0005654]; nucleus [GO:0005634]; secretory granule lumen [GO:0034774]	DNA binding [GO:0003677]; histone ubiquitin ligase activity [GO:0140852]; RNA binding [GO:0003723]; ubiquitin protein ligase activity [GO:0061630]; ubiquitin-protein transferase activity [GO:0004842]	base-excision repair [GO:0006284]; cell differentiation [GO:0030154]; circadian regulation of gene expression [GO:0032922]; Golgi organization [GO:0007030]; membrane fusion [GO:0061025]; negative regulation of mitochondrial fusion [GO:0010637]; positive regulation of mitophagy in response to mitochondrial depolarization [GO:0098779]; positive regulation of protein targeting to mitochondrion [GO:1…	hsa:10075;	IPR016024;IPR010309;IPR010314;IPR000569;IPR035983;IPR025527;IPR015940;IPR009060;IPR041918;IPR004170;IPR037197;	hsa04120;hsa04137	Genetic Information Processing;Cellular Processes	Folding, sorting and degradation;Transport and catabolism	Ubiquitin mediated proteolysis;Mitophagy - animal	Cytoplasm
P15144	ANPEP	Aminopeptidase N OS=Homo sapiens OX=9606 GN=ANPEP PE=1 SV=4	967	109.5	5.48	7	7	15	7	967	22.69	7	ANPEP	0	100	cytoplasm [GO:0005737]; endoplasmic reticulum-Golgi intermediate compartment [GO:0005793]; external side of plasma membrane [GO:0009897]; extracellular exosome [GO:0070062]; extracellular space [GO:0005615]; lysosomal membrane [GO:0005765]; plasma membrane [GO:0005886]; secretory granule membrane [GO:0030667]; aminopeptidase activity [GO:0004177]; metalloaminopeptidase activity [GO:0070006]; meta…	cytoplasm [GO:0005737]; endoplasmic reticulum-Golgi intermediate compartment [GO:0005793]; external side of plasma membrane [GO:0009897]; extracellular exosome [GO:0070062]; extracellular space [GO:0005615]; lysosomal membrane [GO:0005765]; plasma membrane [GO:0005886]; secretory granule membrane [GO:0030667]	aminopeptidase activity [GO:0004177]; metalloaminopeptidase activity [GO:0070006]; metallopeptidase activity [GO:0008237]; peptide binding [GO:0042277]; signaling receptor activity [GO:0038023]; virus receptor activity [GO:0001618]; zinc ion binding [GO:0008270]	angiogenesis [GO:0001525]; cell differentiation [GO:0030154]; peptide catabolic process [GO:0043171]; proteolysis [GO:0006508]	hsa:290;	IPR045357;IPR042097;IPR024571;IPR034016;IPR001930;IPR014782;IPR027268;	hsa00480;hsa04640;hsa04614	Metabolism;Organismal Systems;Organismal Systems	Metabolism of other amino acids;Immune system;Endocrine system	Glutathione metabolism;Hematopoietic cell lineage;Renin-angiotensin system	Cell membrane
P46087	NOP2	28S rRNA (cytosine(4447)-C(5))-methyltransferase OS=Homo sapiens OX=9606 GN=NOP2 PE=1 SV=2	812	89.2	9.23	8	6	10	6	812	13.98	6	NOP2	0	100	nucleolus [GO:0005730]; nucleoplasm [GO:0005654]; RNA binding [GO:0003723]; rRNA (cytosine-C5-)-methyltransferase activity [GO:0009383]; tRNA (cytidine-5-)-methyltransferase activity [GO:0016428]; maturation of LSU-rRNA [GO:0000470]; positive regulation of cell population proliferation [GO:0008284]; regulation of signal transduction by p53 class mediator [GO:1901796]; ribosomal large subunit asse…	nucleolus [GO:0005730]; nucleoplasm [GO:0005654]	RNA binding [GO:0003723]; rRNA (cytosine-C5-)-methyltransferase activity [GO:0009383]; tRNA (cytidine-5-)-methyltransferase activity [GO:0016428]	maturation of LSU-rRNA [GO:0000470]; positive regulation of cell population proliferation [GO:0008284]; regulation of signal transduction by p53 class mediator [GO:1901796]; ribosomal large subunit assembly [GO:0000027]; rRNA base methylation [GO:0070475]; tRNA methylation [GO:0030488]	hsa:4839;	IPR018314;IPR031341;IPR049560;IPR001678;IPR011023;IPR012586;IPR023267;IPR023273;IPR029063;					Nucleus
P15880	RPS2	Small ribosomal subunit protein uS5 OS=Homo sapiens OX=9606 GN=RPS2 PE=1 SV=2	293	31.3	10.24	23	8	25	8	293	29.24	8	RPS2	0	100	cytoplasm [GO:0005737]; cytosol [GO:0005829]; cytosolic ribosome [GO:0022626]; cytosolic small ribosomal subunit [GO:0022627]; extracellular exosome [GO:0070062]; focal adhesion [GO:0005925]; membrane [GO:0016020]; nucleoplasm [GO:0005654]; nucleus [GO:0005634]; cadherin binding [GO:0045296]; enzyme binding [GO:0019899]; fibroblast growth factor binding [GO:0017134]; mRNA binding [GO:0003729]; RN…	cytoplasm [GO:0005737]; cytosol [GO:0005829]; cytosolic ribosome [GO:0022626]; cytosolic small ribosomal subunit [GO:0022627]; extracellular exosome [GO:0070062]; focal adhesion [GO:0005925]; membrane [GO:0016020]; nucleoplasm [GO:0005654]; nucleus [GO:0005634]	cadherin binding [GO:0045296]; enzyme binding [GO:0019899]; fibroblast growth factor binding [GO:0017134]; mRNA binding [GO:0003729]; RNA binding [GO:0003723]; structural constituent of ribosome [GO:0003735]	cytoplasmic translation [GO:0002181]; positive regulation of ubiquitin-protein transferase activity [GO:0051443]; translation [GO:0006412]	hsa:6187;	IPR020568;IPR000851;IPR005324;IPR005711;IPR013810;IPR018192;IPR014721;	hsa03010;hsa05171	Genetic Information Processing;Human Diseases	Translation;Infectious disease: viral	Ribosome;Coronavirus disease - COVID-19	Cytoplasm
P31150	GDI1	Rab GDP dissociation inhibitor alpha OS=Homo sapiens OX=9606 GN=GDI1 PE=1 SV=2	447	50.6	5.14	14	5	8	3	447	7.42	5	GDI1	0	100	axon [GO:0030424]; cytoplasm [GO:0005737]; cytosol [GO:0005829]; endoplasmic reticulum [GO:0005783]; Golgi apparatus [GO:0005794]; midbody [GO:0030496]; myelin sheath [GO:0043209]; neuronal cell body [GO:0043025]; presynaptic cytosol [GO:0099523]; protein-containing complex [GO:0032991]; GDP-dissociation inhibitor activity [GO:0005092]; GTPase activator activity [GO:0005096]; Rab GDP-dissociation…	axon [GO:0030424]; cytoplasm [GO:0005737]; cytosol [GO:0005829]; endoplasmic reticulum [GO:0005783]; Golgi apparatus [GO:0005794]; midbody [GO:0030496]; myelin sheath [GO:0043209]; neuronal cell body [GO:0043025]; presynaptic cytosol [GO:0099523]; protein-containing complex [GO:0032991]	GDP-dissociation inhibitor activity [GO:0005092]; GTPase activator activity [GO:0005096]; Rab GDP-dissociation inhibitor activity [GO:0005093]; small GTPase binding [GO:0031267]	negative regulation of axonogenesis [GO:0050771]; negative regulation of protein targeting to membrane [GO:0090315]; positive regulation of axon extension [GO:0045773]; positive regulation of toll-like receptor signaling pathway [GO:0034123]; protein transport [GO:0015031]; Rab protein signal transduction [GO:0032482]; response to calcium ion [GO:0051592]; signal transduction [GO:0007165]; vesicl…	hsa:2664;	IPR036188;IPR018203;IPR000806;					Cytoplasm
P26373	RPL13	Large ribosomal subunit protein eL13 OS=Homo sapiens OX=9606 GN=RPL13 PE=1 SV=4	211	24.2	11.65	23	5	21	5	211	28.05	5	RPL13	0	100	cytoplasm [GO:0005737]; cytosol [GO:0005829]; cytosolic large ribosomal subunit [GO:0022625]; cytosolic ribosome [GO:0022626]; endoplasmic reticulum [GO:0005783]; membrane [GO:0016020]; nucleolus [GO:0005730]; nucleus [GO:0005634]; synapse [GO:0045202]; RNA binding [GO:0003723]; structural constituent of ribosome [GO:0003735]; blastocyst development [GO:0001824]; bone development [GO:0060348]; cy…	cytoplasm [GO:0005737]; cytosol [GO:0005829]; cytosolic large ribosomal subunit [GO:0022625]; cytosolic ribosome [GO:0022626]; endoplasmic reticulum [GO:0005783]; membrane [GO:0016020]; nucleolus [GO:0005730]; nucleus [GO:0005634]; synapse [GO:0045202]	RNA binding [GO:0003723]; structural constituent of ribosome [GO:0003735]	blastocyst development [GO:0001824]; bone development [GO:0060348]; cytoplasmic translation [GO:0002181]; translation [GO:0006412]	hsa:6137;	IPR001380;IPR018256;	hsa03010;hsa05171	Genetic Information Processing;Human Diseases	Translation;Infectious disease: viral	Ribosome;Coronavirus disease - COVID-19	Nucleus
P05141	SLC25A5	ADP/ATP translocase 2 OS=Homo sapiens OX=9606 GN=SLC25A5 PE=1 SV=7	298	32.8	9.69	24	8	42	2	298	51.39	8	SLC25A5	7	100	membrane [GO:0016020]; mitochondrial inner membrane [GO:0005743]; mitochondrial nucleoid [GO:0042645]; mitochondrial permeability transition pore complex [GO:0005757]; mitochondrion [GO:0005739]; MMXD complex [GO:0071817]; nucleus [GO:0005634]; plasma membrane [GO:0005886]; adenine nucleotide transmembrane transporter activity [GO:0000295]; adenine transmembrane transporter activity [GO:0015207];…	membrane [GO:0016020]; mitochondrial inner membrane [GO:0005743]; mitochondrial nucleoid [GO:0042645]; mitochondrial permeability transition pore complex [GO:0005757]; mitochondrion [GO:0005739]; MMXD complex [GO:0071817]; nucleus [GO:0005634]; plasma membrane [GO:0005886]	adenine nucleotide transmembrane transporter activity [GO:0000295]; adenine transmembrane transporter activity [GO:0015207]; ATP:ADP antiporter activity [GO:0005471]; oxidative phosphorylation uncoupler activity [GO:0017077]; proton transmembrane transporter activity [GO:0015078]; RNA binding [GO:0003723]; ubiquitin protein ligase binding [GO:0031625]	adaptive thermogenesis [GO:1990845]; adenine nucleotide transport [GO:0051503]; B cell differentiation [GO:0030183]; cellular response to leukemia inhibitory factor [GO:1990830]; chromosome segregation [GO:0007059]; erythrocyte differentiation [GO:0030218]; mitochondrial ADP transmembrane transport [GO:0140021]; mitochondrial ATP transmembrane transport [GO:1990544]; negative regulation of mitoch…	hsa:292;	IPR002113;IPR002067;IPR018108;IPR023395;	hsa04020;hsa04022;hsa04217;hsa04218;hsa04613;hsa05208;hsa05166;hsa05164;hsa05010;hsa05012;hsa05016;hsa05017;hsa05020;hsa05022;hsa05415	Environmental Information Processing;Environmental Information Processing;Cellular Processes;Cellular Processes;Organismal Systems;Human Diseases;Human Diseases;Human Diseases;Human Diseases;Human Diseases;Human Diseases;Human Diseases;Human Diseases;Human Diseases;Human Diseases	Signal transduction;Signal transduction;Cell growth and death;Cell growth and death;Immune system;Cancer: overview;Infectious disease: viral;Infectious disease: viral;Neurodegenerative disease;Neurodegenerative disease;Neurodegenerative disease;Neurodegenerative disease;Neurodegenerative disease;Neurodegenerative disease;Cardiovascular disease	Calcium signaling pathway;cGMP-PKG signaling pathway;Necroptosis;Cellular senescence;Neutrophil extracellular trap formation;Chemical carcinogenesis - reactive oxygen species;Human T-cell leukemia virus 1 infection;Influenza A;Alzheimer disease;Parkinson disease;Huntington disease;Spinocerebellar ataxia;Prion disease;Pathways of neurodegeneration - multiple diseases;Diabetic cardiomyopathy	Mitochondrion
P21796	VDAC1	Non-selective voltage-gated ion channel VDAC1 OS=Homo sapiens OX=9606 GN=VDAC1 PE=1 SV=2	283	30.8	8.54	22	5	26	5	283	35.6	5	VDAC1	0	100	extracellular exosome [GO:0070062]; membrane [GO:0016020]; membrane raft [GO:0045121]; mitochondrial membrane [GO:0031966]; mitochondrial nucleoid [GO:0042645]; mitochondrial outer membrane [GO:0005741]; mitochondrial permeability transition pore complex [GO:0005757]; mitochondrion [GO:0005739]; nucleus [GO:0005634]; plasma membrane [GO:0005886]; pore complex [GO:0046930]; synapse [GO:0045202]; c…	extracellular exosome [GO:0070062]; membrane [GO:0016020]; membrane raft [GO:0045121]; mitochondrial membrane [GO:0031966]; mitochondrial nucleoid [GO:0042645]; mitochondrial outer membrane [GO:0005741]; mitochondrial permeability transition pore complex [GO:0005757]; mitochondrion [GO:0005739]; nucleus [GO:0005634]; plasma membrane [GO:0005886]; pore complex [GO:0046930]; synapse [GO:0045202]	ceramide binding [GO:0097001]; cholesterol binding [GO:0015485]; identical protein binding [GO:0042802]; oxysterol binding [GO:0008142]; phosphatidylcholine binding [GO:0031210]; porin activity [GO:0015288]; protein kinase binding [GO:0019901]; transmembrane transporter binding [GO:0044325]; voltage-gated monoatomic anion channel activity [GO:0008308]	apoptotic process [GO:0006915]; behavioral fear response [GO:0001662]; epithelial cell differentiation [GO:0030855]; learning [GO:0007612]; monoatomic anion transport [GO:0006820]; negative regulation of apoptotic process [GO:0043066]; negative regulation of calcium import into the mitochondrion [GO:0110099]; negative regulation of reactive oxygen species metabolic process [GO:2000378]; neuron-ne…		IPR023614;IPR001925;IPR027246;					Mitochondrion
P23246	SFPQ	Splicing factor, proline- and glutamine-rich OS=Homo sapiens OX=9606 GN=SFPQ PE=1 SV=2	707	76.1	9.44	12	8	27	7	707	25.66	8	SFPQ	1	100	chromatin [GO:0000785]; cytosol [GO:0005829]; nuclear matrix [GO:0016363]; nuclear speck [GO:0016607]; nucleoplasm [GO:0005654]; nucleus [GO:0005634]; paraspeckles [GO:0042382]; RNA polymerase II transcription regulator complex [GO:0090575]; chromatin binding [GO:0003682]; DNA binding [GO:0003677]; histone deacetylase binding [GO:0042826]; protein homodimerization activity [GO:0042803]; RNA bindi…	chromatin [GO:0000785]; cytosol [GO:0005829]; nuclear matrix [GO:0016363]; nuclear speck [GO:0016607]; nucleoplasm [GO:0005654]; nucleus [GO:0005634]; paraspeckles [GO:0042382]; RNA polymerase II transcription regulator complex [GO:0090575]	chromatin binding [GO:0003682]; DNA binding [GO:0003677]; histone deacetylase binding [GO:0042826]; protein homodimerization activity [GO:0042803]; RNA binding [GO:0003723]; transcription cis-regulatory region binding [GO:0000976]	activation of innate immune response [GO:0002218]; alternative mRNA splicing, via spliceosome [GO:0000380]; chromatin remodeling [GO:0006338]; double-strand break repair via homologous recombination [GO:0000724]; innate immune response [GO:0045087]; mRNA processing [GO:0006397]; negative regulation of circadian rhythm [GO:0042754]; negative regulation of DNA-templated transcription [GO:0045892]; …	hsa:6421;	IPR012975;IPR012677;IPR034526;IPR034525;IPR035979;IPR000504;					Cytoplasm
P31948	STIP1	Stress-induced-phosphoprotein 1 OS=Homo sapiens OX=9606 GN=STIP1 PE=1 SV=1	543	62.6	6.8	15	10	15	10	543	16.16	10	STIP1	0	100	cytosol [GO:0005829]; dynein axonemal particle [GO:0120293]; Golgi apparatus [GO:0005794]; nucleus [GO:0005634]; protein folding chaperone complex [GO:0101031]; protein-containing complex [GO:0032991]; Hsp90 protein binding [GO:0051879]; RNA binding [GO:0003723]; cellular response to interleukin-7 [GO:0098761]	cytosol [GO:0005829]; dynein axonemal particle [GO:0120293]; Golgi apparatus [GO:0005794]; nucleus [GO:0005634]; protein folding chaperone complex [GO:0101031]; protein-containing complex [GO:0032991]	Hsp90 protein binding [GO:0051879]; RNA binding [GO:0003723]	cellular response to interleukin-7 [GO:0098761]	hsa:10963;	IPR041243;IPR006636;IPR011990;IPR013105;IPR019734;	hsa05020	Human Diseases	Neurodegenerative disease	Prion disease	Cytoplasm
Q13347	EIF3I	Eukaryotic translation initiation factor 3 subunit I OS=Homo sapiens OX=9606 GN=EIF3I PE=1 SV=1	325	36.5	5.64	19	6	15	6	325	18.88	6	EIF3I	0	100	cytosol [GO:0005829]; eukaryotic 43S preinitiation complex [GO:0016282]; eukaryotic 48S preinitiation complex [GO:0033290]; eukaryotic translation initiation factor 3 complex [GO:0005852]; eukaryotic translation initiation factor 3 complex, eIF3m [GO:0071541]; extracellular exosome [GO:0070062]; synapse [GO:0045202]; RNA binding [GO:0003723]; translation initiation factor activity [GO:0003743]; c…	cytosol [GO:0005829]; eukaryotic 43S preinitiation complex [GO:0016282]; eukaryotic 48S preinitiation complex [GO:0033290]; eukaryotic translation initiation factor 3 complex [GO:0005852]; eukaryotic translation initiation factor 3 complex, eIF3m [GO:0071541]; extracellular exosome [GO:0070062]; synapse [GO:0045202]	RNA binding [GO:0003723]; translation initiation factor activity [GO:0003743]	cytoplasmic translational initiation [GO:0002183]; formation of cytoplasmic translation initiation complex [GO:0001732]; translational initiation [GO:0006413]	hsa:8668;	IPR024977;IPR027525;IPR015943;IPR019775;IPR036322;IPR001680;					Cytoplasm
P42167	TMPO	Lamina-associated polypeptide 2, isoforms beta/gamma OS=Homo sapiens OX=9606 GN=TMPO PE=1 SV=2	454	50.6	9.38	15	5	12	1	454	12.01	5	TMPO	0	100	cytoplasm [GO:0005737]; membrane [GO:0016020]; nuclear envelope [GO:0005635]; nuclear inner membrane [GO:0005637]; nuclear membrane [GO:0031965]; nucleus [GO:0005634]; DNA binding [GO:0003677]; lamin binding [GO:0005521]	cytoplasm [GO:0005737]; membrane [GO:0016020]; nuclear envelope [GO:0005635]; nuclear inner membrane [GO:0005637]; nuclear membrane [GO:0031965]; nucleus [GO:0005634]	DNA binding [GO:0003677]; lamin binding [GO:0005521]		hsa:7112;	IPR013146;IPR011015;IPR003887;					Golgi apparatus
Q9ULV4	CORO1C	Coronin-1C OS=Homo sapiens OX=9606 GN=CORO1C PE=1 SV=1	474	53.2	7.08	13	6	10	6	474	15.04	6	CORO1C	0	100	actin cytoskeleton [GO:0015629]; cell cortex [GO:0005938]; endosome membrane [GO:0010008]; flotillin complex [GO:0016600]; focal adhesion [GO:0005925]; lamellipodium [GO:0030027]; lateral plasma membrane [GO:0016328]; ruffle membrane [GO:0032587]; sarcolemma [GO:0042383]; sarcomere [GO:0030017]; synapse [GO:0045202]; actin filament binding [GO:0051015]; small GTPase binding [GO:0031267]; actin fi…	actin cytoskeleton [GO:0015629]; cell cortex [GO:0005938]; endosome membrane [GO:0010008]; flotillin complex [GO:0016600]; focal adhesion [GO:0005925]; lamellipodium [GO:0030027]; lateral plasma membrane [GO:0016328]; ruffle membrane [GO:0032587]; sarcolemma [GO:0042383]; sarcomere [GO:0030017]; synapse [GO:0045202]	actin filament binding [GO:0051015]; small GTPase binding [GO:0031267]	actin filament organization [GO:0007015]; activation of GTPase activity [GO:0090630]; corpus callosum development [GO:0022038]; endosomal transport [GO:0016197]; endosome fission [GO:0140285]; endosome membrane tubulation [GO:0097750]; establishment of protein localization [GO:0045184]; membrane fission [GO:0090148]; negative regulation of epithelial cell migration [GO:0010633]; negative regulati…	hsa:23603;	IPR015505;IPR015048;IPR015943;IPR019775;IPR036322;IPR001680;					Cytoplasm
P11940	PABPC1	Polyadenylate-binding protein 1 OS=Homo sapiens OX=9606 GN=PABPC1 PE=1 SV=2	636	70.6	9.5	13	9	21	9	636	18.97	9	PABPC1	0	100	catalytic step 2 spliceosome [GO:0071013]; cell leading edge [GO:0031252]; cytoplasm [GO:0005737]; cytoplasmic ribonucleoprotein granule [GO:0036464]; cytoplasmic stress granule [GO:0010494]; cytosol [GO:0005829]; extracellular exosome [GO:0070062]; focal adhesion [GO:0005925]; lamellipodium [GO:0030027]; mCRD-mediated mRNA stability complex [GO:0106002]; membrane [GO:0016020]; nucleus [GO:000563…	catalytic step 2 spliceosome [GO:0071013]; cell leading edge [GO:0031252]; cytoplasm [GO:0005737]; cytoplasmic ribonucleoprotein granule [GO:0036464]; cytoplasmic stress granule [GO:0010494]; cytosol [GO:0005829]; extracellular exosome [GO:0070062]; focal adhesion [GO:0005925]; lamellipodium [GO:0030027]; mCRD-mediated mRNA stability complex [GO:0106002]; membrane [GO:0016020]; nucleus [GO:000563…	mRNA 3'-UTR binding [GO:0003730]; mRNA binding [GO:0003729]; poly(A) binding [GO:0008143]; poly(U) RNA binding [GO:0008266]; RNA binding [GO:0003723]; translation activator activity [GO:0008494]	CRD-mediated mRNA stabilization [GO:0070934]; mRNA polyadenylation [GO:0006378]; mRNA splicing, via spliceosome [GO:0000398]; mRNA stabilization [GO:0048255]; negative regulation of nuclear-transcribed mRNA catabolic process, deadenylation-dependent decay [GO:1900152]; negative regulation of nuclear-transcribed mRNA catabolic process, nonsense-mediated decay [GO:2000623]; nuclear-transcribed mRNA…	hsa:26986;	IPR012677;IPR036053;IPR006515;IPR002004;IPR034364;IPR035979;IPR045305;IPR000504;IPR003954;	hsa03015;hsa03018	Genetic Information Processing;Genetic Information Processing	Translation;Folding, sorting and degradation	mRNA surveillance pathway;RNA degradation	Cytoplasm
O75533	SF3B1	Splicing factor 3B subunit 1 OS=Homo sapiens OX=9606 GN=SF3B1 PE=1 SV=3	1304	145.7	7.09	6	8	14	8	1304	15.46	8	SF3B1	0	100	B-WICH complex [GO:0110016]; catalytic step 2 spliceosome [GO:0071013]; nuclear speck [GO:0016607]; nucleolus [GO:0005730]; nucleoplasm [GO:0005654]; nucleus [GO:0005634]; spliceosomal complex [GO:0005681]; U11/U12 snRNP [GO:0034693]; U12-type spliceosomal complex [GO:0005689]; U2 snRNP [GO:0005686]; U2-type precatalytic spliceosome [GO:0071005]; U2-type prespliceosome [GO:0071004]; U2-type splic…	B-WICH complex [GO:0110016]; catalytic step 2 spliceosome [GO:0071013]; nuclear speck [GO:0016607]; nucleolus [GO:0005730]; nucleoplasm [GO:0005654]; nucleus [GO:0005634]; spliceosomal complex [GO:0005681]; U11/U12 snRNP [GO:0034693]; U12-type spliceosomal complex [GO:0005689]; U2 snRNP [GO:0005686]; U2-type precatalytic spliceosome [GO:0071005]; U2-type prespliceosome [GO:0071004]; U2-type splic…	mRNA binding [GO:0003729]; RNA binding [GO:0003723]; splicing factor binding [GO:1990935]	chromatin remodeling [GO:0006338]; mRNA splicing, via spliceosome [GO:0000398]; positive regulation of transcription by RNA polymerase I [GO:0045943]; positive regulation of transcription by RNA polymerase II [GO:0045944]; positive regulation of transcription by RNA polymerase III [GO:0045945]; RNA splicing [GO:0008380]; RNA splicing, via transesterification reactions [GO:0000375]; spliceosomal c…	hsa:23451;	IPR011989;IPR016024;IPR015016;IPR038737;	hsa03040	Genetic Information Processing	Transcription	Spliceosome	Cytoplasm
P05783	KRT18	Keratin, type I cytoskeletal 18 OS=Homo sapiens OX=9606 GN=KRT18 PE=1 SV=2	430	48	5.45	16	8	15	7	430	26.12	8	KRT18	0	100	adherens junction [GO:0005912]; cell periphery [GO:0071944]; centriolar satellite [GO:0034451]; cytoplasm [GO:0005737]; cytoskeleton [GO:0005856]; cytosol [GO:0005829]; extracellular exosome [GO:0070062]; intermediate filament [GO:0005882]; keratin filament [GO:0045095]; microtubule organizing center [GO:0005815]; nuclear matrix [GO:0016363]; nucleolus [GO:0005730]; perinuclear region of cytoplas…	adherens junction [GO:0005912]; cell periphery [GO:0071944]; centriolar satellite [GO:0034451]; cytoplasm [GO:0005737]; cytoskeleton [GO:0005856]; cytosol [GO:0005829]; extracellular exosome [GO:0070062]; intermediate filament [GO:0005882]; keratin filament [GO:0045095]; microtubule organizing center [GO:0005815]; nuclear matrix [GO:0016363]; nucleolus [GO:0005730]; perinuclear region of cytoplas…	cadherin binding involved in cell-cell adhesion [GO:0098641]; RNA binding [GO:0003723]; scaffold protein binding [GO:0097110]; structural molecule activity [GO:0005198]	anatomical structure morphogenesis [GO:0009653]; cell cycle [GO:0007049]; extrinsic apoptotic signaling pathway [GO:0097191]; Golgi to plasma membrane protein transport [GO:0043001]; hepatocyte apoptotic process [GO:0097284]; intermediate filament cytoskeleton organization [GO:0045104]; negative regulation of apoptotic process [GO:0043066]; tumor necrosis factor-mediated signaling pathway [GO:003…	hsa:3875;	IPR018039;IPR039008;IPR002957;	hsa04915;hsa05150	Organismal Systems;Human Diseases	Endocrine system;Infectious disease: bacterial	Estrogen signaling pathway;Staphylococcus aureus infection	Cytoplasm
P26641	EEF1G	Elongation factor 1-gamma OS=Homo sapiens OX=9606 GN=EEF1G PE=1 SV=3	437	50.1	6.67	12	6	12	6	437	15.25	6	EEF1G	0	100	cytoplasm [GO:0005737]; cytosol [GO:0005829]; extracellular exosome [GO:0070062]; membrane [GO:0016020]; nucleus [GO:0005634]; cadherin binding [GO:0045296]; translation elongation factor activity [GO:0003746]; response to virus [GO:0009615]; translational elongation [GO:0006414]	cytoplasm [GO:0005737]; cytosol [GO:0005829]; extracellular exosome [GO:0070062]; membrane [GO:0016020]; nucleus [GO:0005634]	cadherin binding [GO:0045296]; translation elongation factor activity [GO:0003746]	response to virus [GO:0009615]; translational elongation [GO:0006414]	hsa:1937;	IPR001662;IPR036433;IPR010987;IPR036282;IPR040079;IPR004045;IPR004046;IPR036249;	hsa05134	Human Diseases	Infectious disease: bacterial	Legionellosis	Cytoplasm
P40121	CAPG	Macrophage-capping protein OS=Homo sapiens OX=9606 GN=CAPG PE=1 SV=2	348	38.5	6.19	17	5	9	5	348	13.09	5	CAPG	0	100	actin cytoskeleton [GO:0015629]; centriole [GO:0005814]; cytoplasm [GO:0005737]; extracellular exosome [GO:0070062]; F-actin capping protein complex [GO:0008290]; Flemming body [GO:0090543]; lamellipodium [GO:0030027]; melanosome [GO:0042470]; mitotic spindle [GO:0072686]; nucleolus [GO:0005730]; nucleoplasm [GO:0005654]; nucleus [GO:0005634]; ruffle [GO:0001726]; actin filament binding [GO:00510…	actin cytoskeleton [GO:0015629]; centriole [GO:0005814]; cytoplasm [GO:0005737]; extracellular exosome [GO:0070062]; F-actin capping protein complex [GO:0008290]; Flemming body [GO:0090543]; lamellipodium [GO:0030027]; melanosome [GO:0042470]; mitotic spindle [GO:0072686]; nucleolus [GO:0005730]; nucleoplasm [GO:0005654]; nucleus [GO:0005634]; ruffle [GO:0001726]	actin filament binding [GO:0051015]; cadherin binding [GO:0045296]; phosphatidylinositol-4,5-bisphosphate binding [GO:0005546]; protein domain specific binding [GO:0019904]; protein-containing complex binding [GO:0044877]	actin filament severing [GO:0051014]; actin polymerization or depolymerization [GO:0008154]; barbed-end actin filament capping [GO:0051016]; cell projection assembly [GO:0030031]; central nervous system development [GO:0007417]; protein-containing complex assembly [GO:0065003]	hsa:822;	IPR029006;IPR007123;IPR007122;					Cytoplasm
P33176	KIF5B	Kinesin-1 heavy chain OS=Homo sapiens OX=9606 GN=KIF5B PE=1 SV=1	963	109.6	6.51	8	7	10	7	963	14.19	7	KIF5B	0	100	axon cytoplasm [GO:1904115]; centriolar satellite [GO:0034451]; ciliary rootlet [GO:0035253]; cytolytic granule membrane [GO:0101004]; cytosol [GO:0005829]; dendrite cytoplasm [GO:0032839]; kinesin complex [GO:0005871]; membrane [GO:0016020]; microtubule [GO:0005874]; mitochondrion [GO:0005739]; perinuclear region of cytoplasm [GO:0048471]; phagocytic vesicle [GO:0045335]; vesicle [GO:0031982]; A…	axon cytoplasm [GO:1904115]; centriolar satellite [GO:0034451]; ciliary rootlet [GO:0035253]; cytolytic granule membrane [GO:0101004]; cytosol [GO:0005829]; dendrite cytoplasm [GO:0032839]; kinesin complex [GO:0005871]; membrane [GO:0016020]; microtubule [GO:0005874]; mitochondrion [GO:0005739]; perinuclear region of cytoplasm [GO:0048471]; phagocytic vesicle [GO:0045335]; vesicle [GO:0031982]	ATP binding [GO:0005524]; ATP hydrolysis activity [GO:0016887]; cadherin binding [GO:0045296]; identical protein binding [GO:0042802]; microtubule binding [GO:0008017]; microtubule motor activity [GO:0003777]; plus-end-directed microtubule motor activity [GO:0008574]; protein-containing complex binding [GO:0044877]	anterograde axonal protein transport [GO:0099641]; anterograde dendritic transport of neurotransmitter receptor complex [GO:0098971]; anterograde neuronal dense core vesicle transport [GO:1990048]; axon guidance [GO:0007411]; cellular response to type II interferon [GO:0071346]; centrosome localization [GO:0051642]; cytoplasm organization [GO:0007028]; lysosome localization [GO:0032418]; microtub…	hsa:3799;	IPR027640;IPR019821;IPR001752;IPR036961;IPR027417;	hsa04144;hsa04814;hsa04728;hsa05223;hsa05132;hsa05010;hsa05012;hsa05014;hsa05016;hsa05020;hsa05022	Cellular Processes;Cellular Processes;Organismal Systems;Human Diseases;Human Diseases;Human Diseases;Human Diseases;Human Diseases;Human Diseases;Human Diseases;Human Diseases	Transport and catabolism;Cell motility;Nervous system;Cancer: specific types;Infectious disease: bacterial;Neurodegenerative disease;Neurodegenerative disease;Neurodegenerative disease;Neurodegenerative disease;Neurodegenerative disease;Neurodegenerative disease	Endocytosis;Motor proteins;Dopaminergic synapse;Non-small cell lung cancer;Salmonella infection;Alzheimer disease;Parkinson disease;Amyotrophic lateral sclerosis;Huntington disease;Prion disease;Pathways of neurodegeneration - multiple diseases	Cytoplasm
Q8WUM4	PDCD6IP	Programmed cell death 6-interacting protein OS=Homo sapiens OX=9606 GN=PDCD6IP PE=1 SV=1	868	96	6.52	10	8	13	8	868	13.93	8	PDCD6IP	0	100	actomyosin [GO:0042641]; bicellular tight junction [GO:0005923]; centrosome [GO:0005813]; cytosol [GO:0005829]; endoplasmic reticulum exit site [GO:0070971]; endosome [GO:0005768]; extracellular exosome [GO:0070062]; extracellular vesicle [GO:1903561]; Flemming body [GO:0090543]; focal adhesion [GO:0005925]; immunological synapse [GO:0001772]; melanosome [GO:0042470]; membrane [GO:0016020]; calci…	actomyosin [GO:0042641]; bicellular tight junction [GO:0005923]; centrosome [GO:0005813]; cytosol [GO:0005829]; endoplasmic reticulum exit site [GO:0070971]; endosome [GO:0005768]; extracellular exosome [GO:0070062]; extracellular vesicle [GO:1903561]; Flemming body [GO:0090543]; focal adhesion [GO:0005925]; immunological synapse [GO:0001772]; melanosome [GO:0042470]; membrane [GO:0016020]	calcium-dependent protein binding [GO:0048306]; protein homodimerization activity [GO:0042803]; proteinase activated receptor binding [GO:0031871]	actomyosin contractile ring assembly [GO:0000915]; apoptotic process [GO:0006915]; bicellular tight junction assembly [GO:0070830]; extracellular exosome biogenesis [GO:0097734]; macroautophagy [GO:0016236]; maintenance of epithelial cell apical/basal polarity [GO:0045199]; midbody abscission [GO:0061952]; mitotic cytokinesis [GO:0000281]; multivesicular body assembly [GO:0036258]; multivesicular…	hsa:10015;	IPR025304;IPR045251;IPR004328;IPR038499;	hsa03250;hsa04144	Genetic Information Processing;Cellular Processes	Information processing in viruses;Transport and catabolism	Viral life cycle - HIV-1;Endocytosis	Cytoplasm
P22102	GART	Trifunctional purine biosynthetic protein adenosine-3 OS=Homo sapiens OX=9606 GN=GART PE=1 SV=1	1010	107.7	6.7	7	6	10	6	1010	11.85	6	GART	0	100	cytosol [GO:0005829]; extracellular exosome [GO:0070062]; ATP binding [GO:0005524]; metal ion binding [GO:0046872]; phosphoribosylamine-glycine ligase activity [GO:0004637]; phosphoribosylformylglycinamidine cyclo-ligase activity [GO:0004641]; phosphoribosylglycinamide formyltransferase activity [GO:0004644]; 'de novo' AMP biosynthetic process [GO:0044208]; 'de novo' IMP biosynthetic process [GO:…	cytosol [GO:0005829]; extracellular exosome [GO:0070062]	ATP binding [GO:0005524]; metal ion binding [GO:0046872]; phosphoribosylamine-glycine ligase activity [GO:0004637]; phosphoribosylformylglycinamidine cyclo-ligase activity [GO:0004641]; phosphoribosylglycinamide formyltransferase activity [GO:0004644]	'de novo' AMP biosynthetic process [GO:0044208]; 'de novo' IMP biosynthetic process [GO:0006189]; 'de novo' XMP biosynthetic process [GO:0097294]; adenine biosynthetic process [GO:0046084]; brainstem development [GO:0003360]; cerebellum development [GO:0021549]; cerebral cortex development [GO:0021987]; glycine metabolic process [GO:0006544]; GMP biosynthetic process [GO:0006177]; purine nucleoti…	hsa:2618;	IPR011761;IPR013815;IPR002376;IPR036477;IPR004607;IPR001555;IPR016185;IPR020561;IPR000115;IPR020560;IPR037123;IPR020559;IPR020562;IPR010918;IPR036676;IPR016188;IPR036921;IPR004733;IPR011054;	hsa00230;hsa00670;hsa01523	Metabolism;Metabolism;Human Diseases	Nucleotide metabolism;Metabolism of cofactors and vitamins;Drug resistance: antineoplastic	Purine metabolism;One carbon pool by folate;Antifolate resistance	Cytoplasm
O60664	PLIN3	Perilipin-3 OS=Homo sapiens OX=9606 GN=PLIN3 PE=1 SV=3	434	47	5.44	14	5	13	5	434	22.27	5	PLIN3	0	100	cytoplasm [GO:0005737]; cytosol [GO:0005829]; endosome [GO:0005768]; endosome membrane [GO:0010008]; Golgi apparatus [GO:0005794]; lipid droplet [GO:0005811]; membrane [GO:0016020]; transport vesicle [GO:0030133]; cadherin binding [GO:0045296]; cellular response to glucose starvation [GO:0042149]; lipid droplet disassembly [GO:1905691]; lipid storage [GO:0019915]; positive regulation of sequester…	cytoplasm [GO:0005737]; cytosol [GO:0005829]; endosome [GO:0005768]; endosome membrane [GO:0010008]; Golgi apparatus [GO:0005794]; lipid droplet [GO:0005811]; membrane [GO:0016020]; transport vesicle [GO:0030133]	cadherin binding [GO:0045296]	cellular response to glucose starvation [GO:0042149]; lipid droplet disassembly [GO:1905691]; lipid storage [GO:0019915]; positive regulation of sequestering of triglyceride [GO:0010890]; vesicle-mediated transport [GO:0016192]	hsa:10226;	IPR004279;					Cytoplasm
Q9UNZ2	NSFL1C	NSFL1 cofactor p47 OS=Homo sapiens OX=9606 GN=NSFL1C PE=1 SV=2	370	40.5	5.1	18	5	11	5	370	19.82	5	NSFL1C	0	100	centrosome [GO:0005813]; chromosome [GO:0005694]; cytoplasm [GO:0005737]; cytosol [GO:0005829]; Golgi stack [GO:0005795]; nucleus [GO:0005634]; VCP-NSFL1C complex [GO:1990730]; lipid binding [GO:0008289]; ubiquitin binding [GO:0043130]; autophagosome assembly [GO:0000045]; establishment of mitotic spindle orientation [GO:0000132]; Golgi organization [GO:0007030]; membrane fusion [GO:0061025]; neg…	centrosome [GO:0005813]; chromosome [GO:0005694]; cytoplasm [GO:0005737]; cytosol [GO:0005829]; Golgi stack [GO:0005795]; nucleus [GO:0005634]; VCP-NSFL1C complex [GO:1990730]	lipid binding [GO:0008289]; ubiquitin binding [GO:0043130]	autophagosome assembly [GO:0000045]; establishment of mitotic spindle orientation [GO:0000132]; Golgi organization [GO:0007030]; membrane fusion [GO:0061025]; negative regulation of protein localization to centrosome [GO:1904780]; nuclear membrane reassembly [GO:0031468]; positive regulation of mitotic centrosome separation [GO:0046604]; proteasome-mediated ubiquitin-dependent protein catabolic p…	hsa:55968;	IPR036241;IPR012989;IPR009060;IPR029071;IPR001012;	hsa04141	Genetic Information Processing	Folding, sorting and degradation	Protein processing in endoplasmic reticulum	Cytoplasm
P48643	CCT5	T-complex protein 1 subunit epsilon OS=Homo sapiens OX=9606 GN=CCT5 PE=1 SV=1	541	59.6	5.66	13	8	14	8	541	10.49	8	CCT5	0	100	cell body [GO:0044297]; centrosome [GO:0005813]; chaperonin-containing T-complex [GO:0005832]; cytosol [GO:0005829]; extracellular exosome [GO:0070062]; microtubule [GO:0005874]; ATP binding [GO:0005524]; ATP hydrolysis activity [GO:0016887]; ATP-dependent protein folding chaperone [GO:0140662]; beta-tubulin binding [GO:0048487]; G-protein beta-subunit binding [GO:0031681]; mRNA 3'-UTR binding [G…	cell body [GO:0044297]; centrosome [GO:0005813]; chaperonin-containing T-complex [GO:0005832]; cytosol [GO:0005829]; extracellular exosome [GO:0070062]; microtubule [GO:0005874]	ATP binding [GO:0005524]; ATP hydrolysis activity [GO:0016887]; ATP-dependent protein folding chaperone [GO:0140662]; beta-tubulin binding [GO:0048487]; G-protein beta-subunit binding [GO:0031681]; mRNA 3'-UTR binding [GO:0003730]; mRNA 5'-UTR binding [GO:0048027]; protein folding chaperone [GO:0044183]; unfolded protein binding [GO:0051082]	binding of sperm to zona pellucida [GO:0007339]; chaperone-mediated protein folding [GO:0061077]; positive regulation of establishment of protein localization to telomere [GO:1904851]; positive regulation of protein localization to Cajal body [GO:1904871]; positive regulation of telomerase RNA localization to Cajal body [GO:1904874]; positive regulation of telomere maintenance via telomerase [GO:…	hsa:22948;	IPR012718;IPR017998;IPR002194;IPR002423;IPR027409;IPR027413;IPR027410;					Cytoplasm
Q96AE4	FUBP1	Far upstream element-binding protein 1 OS=Homo sapiens OX=9606 GN=FUBP1 PE=1 SV=3	644	67.5	7.61	14	8	16	8	644	18.75	8	FUBP1	0	100	cytoplasm [GO:0005737]; nucleoplasm [GO:0005654]; nucleus [GO:0005634]; mRNA binding [GO:0003729]; RNA binding [GO:0003723]; single-stranded DNA binding [GO:0003697]; positive regulation of gene expression [GO:0010628]; regulation of gene expression [GO:0010468]	cytoplasm [GO:0005737]; nucleoplasm [GO:0005654]; nucleus [GO:0005634]	mRNA binding [GO:0003729]; RNA binding [GO:0003723]; single-stranded DNA binding [GO:0003697]	positive regulation of gene expression [GO:0010628]; regulation of gene expression [GO:0010468]	hsa:8880;	IPR015096;IPR048249;IPR048250;IPR048251;IPR048252;IPR004087;IPR004088;IPR036612;					Nucleus
O43399	TPD52L2	Tumor protein D54 OS=Homo sapiens OX=9606 GN=TPD52L2 PE=1 SV=2	206	22.2	5.36	26	5	9	5	206	15.26	5	TPD52L2	0	100	cytoplasm [GO:0005737]; perinuclear region of cytoplasm [GO:0048471]; protein homodimerization activity [GO:0042803]; RNA binding [GO:0003723]; carbohydrate metabolic process [GO:0005975]; regulation of cell population proliferation [GO:0042127]	cytoplasm [GO:0005737]; perinuclear region of cytoplasm [GO:0048471]	protein homodimerization activity [GO:0042803]; RNA binding [GO:0003723]	carbohydrate metabolic process [GO:0005975]; regulation of cell population proliferation [GO:0042127]	hsa:7165;	IPR012341;IPR007327;					Cytoplasm
P62280	RPS11	Small ribosomal subunit protein uS17 OS=Homo sapiens OX=9606 GN=RPS11 PE=1 SV=3	158	18.4	10.3	38	8	23	8	158	29.16	8	RPS11	0	100	cytoplasm [GO:0005737]; cytosol [GO:0005829]; cytosolic ribosome [GO:0022626]; cytosolic small ribosomal subunit [GO:0022627]; extracellular exosome [GO:0070062]; focal adhesion [GO:0005925]; membrane [GO:0016020]; nucleolus [GO:0005730]; nucleoplasm [GO:0005654]; ribosome [GO:0005840]; small-subunit processome [GO:0032040]; synapse [GO:0045202]; RNA binding [GO:0003723]; rRNA binding [GO:0019843…	cytoplasm [GO:0005737]; cytosol [GO:0005829]; cytosolic ribosome [GO:0022626]; cytosolic small ribosomal subunit [GO:0022627]; extracellular exosome [GO:0070062]; focal adhesion [GO:0005925]; membrane [GO:0016020]; nucleolus [GO:0005730]; nucleoplasm [GO:0005654]; ribosome [GO:0005840]; small-subunit processome [GO:0032040]; synapse [GO:0045202]	RNA binding [GO:0003723]; rRNA binding [GO:0019843]; structural constituent of ribosome [GO:0003735]	cytoplasmic translation [GO:0002181]; ribosomal small subunit biogenesis [GO:0042274]; translation [GO:0006412]	hsa:6205;	IPR012340;IPR000266;IPR028333;IPR019979;IPR032440;	hsa03010;hsa05171	Genetic Information Processing;Human Diseases	Translation;Infectious disease: viral	Ribosome;Coronavirus disease - COVID-19	Mitochondrion
P51114	FXR1	RNA-binding protein FXR1 OS=Homo sapiens OX=9606 GN=FXR1 PE=1 SV=3	621	69.7	6.15	13	8	22	6	621	16.67	8	FXR1	2	100	costamere [GO:0043034]; cytoplasm [GO:0005737]; cytoplasmic ribonucleoprotein granule [GO:0036464]; cytoplasmic stress granule [GO:0010494]; cytosol [GO:0005829]; dendritic filopodium [GO:1902737]; dendritic spine neck [GO:0044326]; glutamatergic synapse [GO:0098978]; growth cone [GO:0030426]; intracellular non-membrane-bounded organelle [GO:0043232]; membrane [GO:0016020]; neuron projection [GO:…	costamere [GO:0043034]; cytoplasm [GO:0005737]; cytoplasmic ribonucleoprotein granule [GO:0036464]; cytoplasmic stress granule [GO:0010494]; cytosol [GO:0005829]; dendritic filopodium [GO:1902737]; dendritic spine neck [GO:0044326]; glutamatergic synapse [GO:0098978]; growth cone [GO:0030426]; intracellular non-membrane-bounded organelle [GO:0043232]; membrane [GO:0016020]; neuron projection [GO:…	molecular condensate scaffold activity [GO:0140693]; mRNA 3'-UTR AU-rich region binding [GO:0035925]; mRNA 3'-UTR binding [GO:0003730]; polysome binding [GO:1905538]; protein heterodimerization activity [GO:0046982]; protein homodimerization activity [GO:0042803]; RNA binding [GO:0003723]; RNA strand annealing activity [GO:0033592]; translation regulator activity [GO:0045182]	animal organ development [GO:0048513]; apoptotic process [GO:0006915]; dentate gyrus development [GO:0021542]; mRNA destabilization [GO:0061157]; mRNA transport [GO:0051028]; muscle organ development [GO:0007517]; negative regulation of inflammatory response [GO:0050728]; negative regulation of long-term synaptic potentiation [GO:1900272]; negative regulation of mRNA catabolic process [GO:1902373…	hsa:8087;	IPR008395;IPR040148;IPR022034;IPR040472;IPR032172;IPR032177;IPR004087;IPR004088;IPR036612;IPR047494;IPR047495;IPR047496;IPR047425;IPR047427;IPR041560;					Cytoplasm
P17987	TCP1	T-complex protein 1 subunit alpha OS=Homo sapiens OX=9606 GN=TCP1 PE=1 SV=1	556	60.3	6.11	12	7	17	7	556	17.41	7	TCP1	0	100	acrosomal vesicle [GO:0001669]; cell body [GO:0044297]; centrosome [GO:0005813]; chaperonin-containing T-complex [GO:0005832]; cytosol [GO:0005829]; extracellular exosome [GO:0070062]; Golgi apparatus [GO:0005794]; heterochromatin [GO:0000792]; microtubule [GO:0005874]; pericentriolar material [GO:0000242]; zona pellucida receptor complex [GO:0002199]; ATP binding [GO:0005524]; ATP hydrolysis act…	acrosomal vesicle [GO:0001669]; cell body [GO:0044297]; centrosome [GO:0005813]; chaperonin-containing T-complex [GO:0005832]; cytosol [GO:0005829]; extracellular exosome [GO:0070062]; Golgi apparatus [GO:0005794]; heterochromatin [GO:0000792]; microtubule [GO:0005874]; pericentriolar material [GO:0000242]; zona pellucida receptor complex [GO:0002199]	ATP binding [GO:0005524]; ATP hydrolysis activity [GO:0016887]; ATP-dependent protein folding chaperone [GO:0140662]; protein folding chaperone [GO:0044183]; RNA binding [GO:0003723]; ubiquitin protein ligase binding [GO:0031625]; unfolded protein binding [GO:0051082]	binding of sperm to zona pellucida [GO:0007339]; chaperone-mediated protein folding [GO:0061077]; positive regulation of establishment of protein localization to telomere [GO:1904851]; positive regulation of protein localization to Cajal body [GO:1904871]; positive regulation of telomerase activity [GO:0051973]; positive regulation of telomerase RNA localization to Cajal body [GO:1904874]; positi…	hsa:6950;	IPR012715;IPR017998;IPR002194;IPR002423;IPR027409;IPR027413;IPR027410;					Cytoplasm
Q9NZM1	MYOF	Myoferlin OS=Homo sapiens OX=9606 GN=MYOF PE=1 SV=1	2061	234.6	6.18	3	6	9	6	2061	15.37	6	MYOF	0	100	caveola [GO:0005901]; centriolar satellite [GO:0034451]; cytoplasmic vesicle [GO:0031410]; extracellular exosome [GO:0070062]; intracellular membrane-bounded organelle [GO:0043231]; nuclear envelope [GO:0005635]; nuclear membrane [GO:0031965]; plasma membrane [GO:0005886]; synaptic vesicle membrane [GO:0030672]; calcium ion binding [GO:0005509]; phospholipid binding [GO:0005543]; blood circulatio…	caveola [GO:0005901]; centriolar satellite [GO:0034451]; cytoplasmic vesicle [GO:0031410]; extracellular exosome [GO:0070062]; intracellular membrane-bounded organelle [GO:0043231]; nuclear envelope [GO:0005635]; nuclear membrane [GO:0031965]; plasma membrane [GO:0005886]; synaptic vesicle membrane [GO:0030672]	calcium ion binding [GO:0005509]; phospholipid binding [GO:0005543]	blood circulation [GO:0008015]; muscle contraction [GO:0006936]; plasma membrane repair [GO:0001778]; regulation of neurotransmitter secretion [GO:0046928]	hsa:26509;	IPR000008;IPR035892;IPR037726;IPR037720;IPR037722;IPR037723;IPR037724;IPR037725;IPR012968;IPR037721;IPR012560;IPR012561;IPR032362;IPR006614;					Cell membrane
Q13045	FLII	Protein flightless-1 homolog OS=Homo sapiens OX=9606 GN=FLII PE=1 SV=2	1269	144.7	6.05	6	6	9	6	1269	10.53	6	FLII	0	100	actin cytoskeleton [GO:0015629]; brush border [GO:0005903]; centriolar satellite [GO:0034451]; cytoplasm [GO:0005737]; cytosol [GO:0005829]; focal adhesion [GO:0005925]; nucleoplasm [GO:0005654]; nucleus [GO:0005634]; actin binding [GO:0003779]; actin filament binding [GO:0051015]; phosphatidylinositol-4,5-bisphosphate binding [GO:0005546]; actin filament severing [GO:0051014]; actin polymerizati…	actin cytoskeleton [GO:0015629]; brush border [GO:0005903]; centriolar satellite [GO:0034451]; cytoplasm [GO:0005737]; cytosol [GO:0005829]; focal adhesion [GO:0005925]; nucleoplasm [GO:0005654]; nucleus [GO:0005634]	actin binding [GO:0003779]; actin filament binding [GO:0051015]; phosphatidylinositol-4,5-bisphosphate binding [GO:0005546]	actin filament severing [GO:0051014]; actin polymerization or depolymerization [GO:0008154]; barbed-end actin filament capping [GO:0051016]; myofibril assembly [GO:0030239]	hsa:2314;	IPR029006;IPR007123;IPR001611;IPR025875;IPR003591;IPR032675;IPR007122;					Cytoplasm
A5A3E0	POTEF	POTE ankyrin domain family member F OS=Homo sapiens OX=9606 GN=POTEF PE=1 SV=2	1075	121.4	6.2	5	4	59	1	1075	99.54	4	POTEF	0		actin filament [GO:0005884]; axon [GO:0030424]; blood microparticle [GO:0072562]; cell cortex [GO:0005938]; cytoplasm [GO:0005737]; extracellular exosome [GO:0070062]; extracellular space [GO:0005615]; membrane [GO:0016020]; NuA4 histone acetyltransferase complex [GO:0035267]; synapse [GO:0045202]; protein kinase binding [GO:0019901]; structural constituent of postsynaptic actin cytoskeleton [GO:…	actin filament [GO:0005884]; axon [GO:0030424]; blood microparticle [GO:0072562]; cell cortex [GO:0005938]; cytoplasm [GO:0005737]; extracellular exosome [GO:0070062]; extracellular space [GO:0005615]; membrane [GO:0016020]; NuA4 histone acetyltransferase complex [GO:0035267]; synapse [GO:0045202]	protein kinase binding [GO:0019901]; structural constituent of postsynaptic actin cytoskeleton [GO:0098973]	axonogenesis [GO:0007409]; cell motility [GO:0048870]	hsa:728378;	IPR004000;IPR020902;IPR004001;IPR002110;IPR036770;IPR043129;IPR039497;					Cytoplasm
Q9P0K7	RAI14	Ankycorbin OS=Homo sapiens OX=9606 GN=RAI14 PE=1 SV=2	980	110	6.21	7	7	7	7	980	6.06	7	RAI14	0	100	anchoring junction [GO:0070161]; cell cortex [GO:0005938]; cytosol [GO:0005829]; fibrillar center [GO:0001650]; nucleoplasm [GO:0005654]; stress fiber [GO:0001725]; cell differentiation [GO:0030154]; spermatogenesis [GO:0007283]	anchoring junction [GO:0070161]; cell cortex [GO:0005938]; cytosol [GO:0005829]; fibrillar center [GO:0001650]; nucleoplasm [GO:0005654]; stress fiber [GO:0001725]		cell differentiation [GO:0030154]; spermatogenesis [GO:0007283]	hsa:26064;	IPR002110;IPR036770;					Cytoplasm
[truncated: 2,479 more rows]

## Sheet: IgG
Protein.Accessions	Gene.Name	Protein.Description	Length	Molecular Weight[KDa]	Isoelectric.Point	Coverage	# Peptides	# PSMs	# Unique Peptides	# AAs	Score Sequest HT: Sequest HT	# Peptides (by Search Engine): Sequest HT	Gene Symbol	# Razor Peptides	IgG	Gene.Ontology.(GO)	Gene.Ontology.(cellular.component)	Gene.Ontology.(molecular.function)	Gene.Ontology.(biological.process)	GeneID	InterPro	KEGG_pathway_id	KEGG_pathway_level1	KEGG_pathway_level2	KEGG_pathway_description	Localizations
[truncated: 108 more rows]
